# Supplementary material for: Integrative Analysis of Dysregulated lncRNA-Associated ceRNA Network Reveals Functional lncRNAs in Gastric Cancer
Source: Genes (Basel). 2018 Jun 18;9(6):303. doi: 10.3390/genes9060303 (PMC6027299; doi:10.3390/genes9060303)
Supplement: Supplementary file 1 [file genes-09-00303-s001.zip]

Archive with 6 entries (6 files):
- Figure S2 PCC distribution in GC.tif
- Table S1 Differentially expressed lncRNAs, mRNAs and miRNAs.xlsx
- Table S2 Potential ceRNA triples in GC-related ceRNA networks.xlsx
- Table S3 Functional enrichment analysis of ceRNA network.xlsx
- Table S4 The BC of all nodes in the ceRNA network.xlsx
- Figure S1 The strategy of integrative analysis of dysregulated lncRNA-associated ceRNA network in GC.tif
