# Supplementary material for: Integrative Analysis of Dysregulated lncRNA-Associated ceRNA Network Reveals Functional lncRNAs in Gastric Cancer
Source: Genes (Basel). 2018 Jun 18;9(6):303. doi: 10.3390/genes9060303 (PMC6027299; doi:10.3390/genes9060303)
Supplement: Supplementary file 1 [file genes-09-00303-s001.zip › Table S1 Differentially expressed lncRNAs, mRNAs and miRNAs.xlsx]

## Sheet: lncRNA
ENSEMBL_ID	Gene_Symbol	Fold_change	pvalue	p.adjust
ENSG00000230316	FEZF1-AS1	6.04457	3.62341e-13	1.5035e-10
ENSG00000228630	HOTAIR	5.72625	1.3428e-13	7.06814e-11
ENSG00000240990	HOXA11-AS	5.28303	1.85221e-11	1.90236e-09
ENSG00000250133	HOXC-AS2	5.03225	2.16571e-15	3.03993e-12
ENSG00000243766	HOTTIP	4.62076	5.19041e-10	2.71941e-08
ENSG00000242207	HOXB-AS4	4.54946	3.76502e-10	2.20202e-08
ENSG00000249550	LINC01234	4.5405	3.19936e-10	1.95253e-08
ENSG00000228742	RP5-884M6.1	4.35054	1.18883e-11	1.51702e-09
ENSG00000275216	RP11-54H7.4	4.32849	2.34188e-07	3.54735e-06
ENSG00000230838	LINC01614	4.07757	2.8568e-12	5.23043e-10
ENSG00000272763	RP11-357H14.17	3.89406	1.24843e-07	2.20888e-06
ENSG00000244649	LINC02086	3.88481	6.5024e-09	2.05877e-07
ENSG00000259439	LINC01833	3.80192	5.98151e-08	1.24694e-06
ENSG00000230061	TRPM2-AS	3.76694	2.6101e-10	1.70197e-08
ENSG00000233542	RP11-547D24.1	3.73285	2.75462e-13	1.28885e-10
ENSG00000203446	AC004988.1	3.55841	3.92746e-13	1.5035e-10
ENSG00000249395	CASC9	3.51118	1.51102e-07	2.54516e-06
ENSG00000237978	KCNMB2-AS1	3.44474	4.71509e-09	1.57581e-07
ENSG00000234362	LINC01914	3.42253	2.45404e-12	4.69725e-10
ENSG00000271590	RP11-181E10.3	3.38144	6.52384e-14	4.57865e-11
ENSG00000232192	RP11-62I21.1	3.37763	1.65688e-11	1.7631e-09
ENSG00000270190	RP11-803D5.4	3.26635	1.77587e-10	1.33539e-08
ENSG00000254290	RP11-150O12.3	3.25824	2.96391e-07	4.3187e-06
ENSG00000213468	FIRRE	3.24768	1.67476e-11	1.7631e-09
ENSG00000236841	AC007750.5	3.23687	1.24602e-12	3.60868e-10
ENSG00000224272	AC114730.3	3.23502	5.32607e-10	2.73513e-08
ENSG00000267123	LINC02081	3.19861	3.56481e-09	1.27215e-07
ENSG00000228705	LINC00659	3.16829	8.26219e-07	9.56539e-06
ENSG00000241388	HNF1A-AS1	3.14717	3.28054e-08	7.63223e-07
ENSG00000236081	ELFN1-AS1	3.1072	3.04031e-08	7.15236e-07
ENSG00000281406	BLACAT1	3.09979	3.71655e-11	3.47787e-09
ENSG00000274979	RP11-1143G9.5	3.08218	4.4638e-09	1.54074e-07
ENSG00000226812	RP5-881L22.5	3.07213	4.13615e-08	9.07152e-07
ENSG00000206195	DUXAP8	2.99472	2.22137e-12	4.45437e-10
ENSG00000256694	RP11-598F7.5	2.99125	9.01035e-16	3.03993e-12
ENSG00000270547	LINC01235	2.95617	5.42149e-11	4.56598e-09
ENSG00000261327	RP11-863P13.3	2.89829	4.06486e-11	3.72112e-09
ENSG00000237152	DLEU7-AS1	2.88316	7.39115e-13	2.39416e-10
ENSG00000226738	CTA-384D8.31	2.85479	1.18131e-08	3.43067e-07
ENSG00000214049	UCA1	2.84375	0.0001006	0.000503729
ENSG00000257219	RP11-54A9.1	2.84054	3.18056e-12	5.58056e-10
ENSG00000237686	RP5-1120P11.1	2.8068	1.81059e-12	3.81219e-10
ENSG00000268812	RP1-102K2.8	2.79283	1.64532e-12	3.81219e-10
ENSG00000243479	MNX1-AS1	2.76407	3.04101e-07	4.37055e-06
ENSG00000249267	LINC00939	2.7452	4.75242e-06	3.89347e-05
ENSG00000272088	RP11-168F9.2	2.7411	1.16284e-09	5.26528e-08
ENSG00000274993	RP11-395B7.2	2.73141	5.12459e-05	0.000290831
ENSG00000225506	CYP4A22-AS1	2.68531	1.01384e-10	7.9061e-09
ENSG00000258867	LINC01146	2.68376	8.33201e-09	2.52324e-07
ENSG00000233532	LINC00460	2.67717	2.65813e-08	6.42196e-07
ENSG00000253307	RP11-10J21.4	2.67625	9.27052e-12	1.30127e-09
ENSG00000270977	AC015849.16	2.65633	7.59867e-12	1.14279e-09
ENSG00000163009	C2orf48	2.64634	8.15119e-09	2.48729e-07
ENSG00000231226	TRIM31-AS1	2.62096	3.98143e-10	2.2493e-08
ENSG00000237424	FOXD2-AS1	2.6089	4.74873e-15	4.99923e-12
ENSG00000230499	AC108463.1	2.60721	1.15857e-13	6.96962e-11
ENSG00000260877	RP11-211G23.2	2.60463	7.61111e-08	1.4538e-06
ENSG00000197301	RP11-366L20.2	2.58985	1.35848e-11	1.64523e-09
ENSG00000203645	LINC00501	2.58881	1.73524e-06	1.79095e-05
ENSG00000260135	RP11-212I21.2	2.56731	8.81557e-07	1.00331e-05
ENSG00000163915	IGF2BP2-AS1	2.5588	1.44319e-07	2.47043e-06
ENSG00000263325	LA16c-325D7.1	2.54842	1.19613e-07	2.13429e-06
ENSG00000238062	SPATA3-AS1	2.53748	1.37889e-08	3.84536e-07
ENSG00000235029	MNX1-AS2	2.53455	2.54021e-08	6.219e-07
ENSG00000229261	RP11-227H15.4	2.5313	8.64161e-07	9.94258e-06
ENSG00000253972	MAL2	2.52759	2.38478e-07	3.59939e-06
ENSG00000267452	LINC02073	2.51815	6.50904e-08	1.28758e-06
ENSG00000250274	CTB-114C7.4	2.51131	3.63989e-10	2.15881e-08
ENSG00000237073	RP11-168K11.2	2.49981	8.38883e-09	2.52324e-07
ENSG00000223823	LINC01342	2.48973	2.1213e-08	5.44684e-07
ENSG00000254605	RP11-626H12.2	2.48853	2.57831e-10	1.70197e-08
ENSG00000223485	LINC01615	2.4831	5.23087e-10	2.71941e-08
ENSG00000254166	CASC19	2.46759	1.73026e-06	1.79095e-05
ENSG00000224167	RP3-522D1.1	2.46115	1.905e-07	3.06181e-06
ENSG00000257671	KRT7-AS	2.39695	3.16547e-07	4.51858e-06
ENSG00000224739	AC016735.1	2.37261	2.4051e-06	2.3123e-05
ENSG00000224050	RP1-90G24.6	2.35882	2.70476e-07	3.9964e-06
ENSG00000248538	RP11-10A14.5	2.35063	2.78348e-05	0.000171113
ENSG00000225964	NRIR	2.34323	3.30635e-06	2.9498e-05
ENSG00000231435	AC011747.3	2.32397	5.0824e-08	1.08849e-06
ENSG00000256084	RP11-134N1.2	2.3166	1.53489e-05	0.000103914
ENSG00000261357	RP11-626G11.1	2.31122	1.75954e-08	4.6309e-07
ENSG00000232850	PTGES2-AS1	2.2967	1.6639e-08	4.46287e-07
ENSG00000255050	RP11-661A12.9	2.28551	2.26661e-07	3.44574e-06
ENSG00000231566	RP5-1158E12.3	2.27987	4.14915e-07	5.65439e-06
ENSG00000258053	CTD-2021H9.3	2.27748	1.72196e-05	0.000113477
ENSG00000259225	RP11-1008C21.1	2.27491	6.64566e-08	1.3077e-06
ENSG00000267432	DNAH17-AS1	2.27025	2.17997e-08	5.53003e-07
ENSG00000224903	AC005534.8	2.26039	3.53321e-09	1.27165e-07
ENSG00000225218	AP001628.6	2.26028	1.36023e-06	1.48391e-05
ENSG00000261798	RP1-118J21.25	2.24563	1.95286e-08	5.07622e-07
ENSG00000262703	RP11-485G7.6	2.24344	2.02236e-09	8.43184e-08
ENSG00000254560	BBOX1-AS1	2.24076	9.05942e-06	6.75207e-05
ENSG00000204044	RP11-465L10.10	2.24007	1.31198e-08	3.68315e-07
ENSG00000261465	RP11-626G11.5	2.23875	6.72445e-09	2.09852e-07
ENSG00000256540	RP11-598F7.6	2.23395	4.63804e-12	7.51183e-10
ENSG00000272666	CTA-384D8.35	2.22547	1.47308e-06	1.57841e-05
ENSG00000225187	AC073283.7	2.22331	1.36112e-09	6.03335e-08
ENSG00000272301	RP11-111M22.4	2.22196	7.75052e-08	1.47016e-06
ENSG00000215866	LINC01356	2.21995	3.81605e-08	8.59326e-07
ENSG00000235142	RP1-60O19.1	2.2164	6.076e-05	0.000333586
ENSG00000233077	LINC01271	2.21511	3.30134e-08	7.63844e-07
ENSG00000227619	RP11-492E3.2	2.21377	1.10895e-05	7.98254e-05
ENSG00000162888	C1orf147	2.21021	8.84393e-08	1.67004e-06
ENSG00000272405	RP11-284F21.10	2.20889	7.07432e-07	8.43909e-06
ENSG00000230479	AP000695.6	2.20497	1.36744e-11	1.64523e-09
ENSG00000225953	SATB2-AS1	2.2005	7.56539e-07	8.94883e-06
ENSG00000253167	WASHC5-AS1	2.19689	2.08758e-10	1.51566e-08
ENSG00000272524	RP11-254F7.4	2.18254	1.14868e-07	2.0673e-06
ENSG00000272068	RP11-284F21.9	2.18005	1.92948e-06	1.93915e-05
ENSG00000254973	RP11-429J17.7	2.17941	5.31887e-07	6.76674e-06
ENSG00000237281	CATIP-AS2	2.17601	3.69504e-07	5.10158e-06
ENSG00000203721	LINC00862	2.16533	5.23541e-07	6.72143e-06
ENSG00000272141	RP11-465B22.8	2.16508	2.20071e-06	2.15516e-05
ENSG00000235884	LINC00941	2.15688	5.11255e-07	6.60397e-06
ENSG00000270823	RP11-2E11.6	2.13637	3.88803e-09	1.36438e-07
ENSG00000227496	RP11-145A3.1	2.13511	3.0064e-07	4.35636e-06
ENSG00000255026	RP11-326C3.2	2.13356	3.36304e-07	4.73637e-06
ENSG00000269974	RP11-932O9.10	2.12239	4.59234e-09	1.54707e-07
ENSG00000226194	RP1-137D17.1	2.11133	1.10388e-06	1.22328e-05
ENSG00000229780	UBE2Q1-AS1	2.10818	2.03778e-07	3.19e-06
ENSG00000240350	AC017002.1	2.10695	2.56495e-09	1.01896e-07
ENSG00000262001	DLGAP1-AS2	2.1017	2.59005e-11	2.53644e-09
ENSG00000269927	RP6-91H8.3	2.10088	1.49031e-06	1.58477e-05
ENSG00000266088	RP5-1028K7.2	2.09809	2.01279e-06	2.00375e-05
ENSG00000124915	DKFZP434K028	2.08482	5.59532e-06	4.46254e-05
ENSG00000248693	LINC02100	2.07812	1.77356e-07	2.87249e-06
ENSG00000231407	RP11-576I22.2	2.07509	2.57824e-10	1.70197e-08
ENSG00000232732	AC073043.1	2.07455	1.45529e-06	1.56732e-05
ENSG00000172965	MIR4435-2HG	2.07358	1.68391e-15	3.03993e-12
ENSG00000236039	AC017060.1	2.07243	0.000174501	0.000790982
ENSG00000269534	CTC-453G23.5	2.06869	1.00703e-07	1.87638e-06
ENSG00000253214	RP11-1149M10.2	2.06766	5.93357e-06	4.68786e-05
ENSG00000257596	RP11-968A15.2	2.06381	1.26867e-09	5.68335e-08
ENSG00000261437	RP11-22C11.2	2.06236	6.27565e-08	1.27052e-06
ENSG00000182912	TSPEAR-AS2	2.0618	4.6688e-06	3.8399e-05
ENSG00000254317	RP11-473O4.5	2.05616	7.62977e-08	1.4538e-06
ENSG00000231081	RP4-760C5.3	2.0517	2.99887e-08	7.09452e-07
ENSG00000266445	RP13-991F5.2	2.05138	2.18633e-07	3.3721e-06
ENSG00000260592	CTA-363E6.6	2.04638	4.46126e-06	3.72007e-05
ENSG00000273821	RP5-963E22.6	2.04357	2.46149e-09	9.87173e-08
ENSG00000228651	RP11-556E13.1	2.04259	2.6605e-06	2.50075e-05
ENSG00000228203	RNF144A-AS1	2.04162	2.80999e-10	1.79286e-08
ENSG00000232324	AC008440.10	2.03809	2.57738e-06	2.42804e-05
ENSG00000272473	AC006273.4	2.03726	1.55585e-07	2.59988e-06
ENSG00000262585	LINC01979	2.03724	9.095e-10	4.35216e-08
ENSG00000259807	RP11-426C22.4	2.03705	3.50651e-09	1.27165e-07
ENSG00000177335	C8orf31	2.03558	8.06124e-09	2.4778e-07
ENSG00000260740	AC026471.6	2.03398	1.59598e-06	1.6771e-05
ENSG00000227066	RP3-340N1.2	2.018	6.17423e-05	0.000338097
ENSG00000269967	RP11-84A19.4	2.01705	3.67168e-09	1.29928e-07
ENSG00000231528	FAM225A	2.00843	1.59311e-08	4.30038e-07
ENSG00000248243	LINC02014	2.00715	4.952e-06	4.02565e-05
ENSG00000246228	CASC8	2.00456	2.40335e-05	0.000150827
ENSG00000247844	CCAT1	2.00358	0.000229743	0.000994296
ENSG00000254263	RP11-473O4.4	1.99698	1.92133e-07	3.07078e-06
ENSG00000233845	AC093732.1	1.99684	5.26076e-07	6.73345e-06
ENSG00000250541	RP11-302F12.10	1.9939	2.70213e-05	0.000167333
ENSG00000260681	CTA-363E6.5	1.99118	5.45855e-07	6.86148e-06
ENSG00000254760	CTD-2616J11.3	1.98867	1.74035e-06	1.79183e-05
ENSG00000254631	RP11-702H23.4	1.98307	8.81107e-07	1.00331e-05
ENSG00000257924	RP11-493L12.5	1.97397	1.91279e-05	0.000124302
ENSG00000261373	VPS9D1-AS1	1.96906	2.25663e-09	9.22589e-08
ENSG00000224635	RP4-564F22.5	1.96861	3.04096e-07	4.37055e-06
ENSG00000260664	AC004158.3	1.96504	1.03762e-06	1.16208e-05
ENSG00000271151	RP11-394I13.2	1.96398	6.27525e-08	1.27052e-06
ENSG00000242082	RP1-90G24.10	1.96267	1.60212e-05	0.000107087
ENSG00000272235	RP11-22L13.1	1.95812	7.87573e-05	0.000414559
ENSG00000226674	TEX41	1.95588	3.0625e-06	2.78536e-05
ENSG00000262152	LINC00514	1.95481	1.74714e-06	1.79444e-05
ENSG00000230107	CTA-126B4.7	1.94885	5.6138e-07	6.97336e-06
ENSG00000272183	RP11-523H20.3	1.94791	2.23044e-09	9.20821e-08
ENSG00000260792	RP11-982M15.8	1.94353	3.03141e-06	2.77773e-05
ENSG00000230569	AC114763.1	1.94006	6.1005e-07	7.53349e-06
ENSG00000267530	LINC01836	1.93343	8.10993e-07	9.46009e-06
ENSG00000267892	CTD-2540F13.2	1.92607	6.72763e-09	2.09852e-07
ENSG00000253438	PCAT1	1.92346	6.51284e-08	1.28758e-06
ENSG00000237934	RP11-467D18.2	1.91447	1.03164e-07	1.91377e-06
ENSG00000239791	AC002310.7	1.9072	2.73735e-07	4.03042e-06
ENSG00000233154	LINC01762	1.90398	1.50118e-07	2.53874e-06
ENSG00000271936	RP11-443B20.1	1.90257	4.73394e-13	1.66122e-10
ENSG00000229167	RP11-73M7.1	1.9016	1.28788e-07	2.25978e-06
ENSG00000246130	RP11-875O11.2	1.8966	6.62071e-07	8.08111e-06
ENSG00000254815	RP11-496I9.1	1.89525	1.28793e-07	2.25978e-06
ENSG00000237927	RP3-393E18.2	1.89249	9.44302e-07	1.06894e-05
ENSG00000268764	CTC-450M9.1	1.89036	6.37595e-08	1.27923e-06
ENSG00000260145	RP11-322D14.2	1.88095	4.55413e-07	6.01173e-06
ENSG00000266835	GAPLINC	1.8802	7.35392e-11	6.07203e-09
ENSG00000231806	PCAT7	1.87852	0.000119419	0.000580015
ENSG00000229021	AL591893.1	1.87162	2.87326e-05	0.000175607
ENSG00000272711	RP11-259N19.1	1.87115	1.12163e-10	8.58758e-09
ENSG00000234753	FOXP4-AS1	1.86764	1.21015e-05	8.56458e-05
ENSG00000261670	RP11-1C8.5	1.8669	0.000135981	0.000646291
ENSG00000260899	RP11-2C24.4	1.86041	5.78172e-07	7.16083e-06
ENSG00000236772	RP5-1184F4.5	1.86037	2.16953e-10	1.51632e-08
ENSG00000251230	MIR3945HG	1.85782	8.90032e-06	6.6689e-05
ENSG00000265415	CTD-2510F5.4	1.8554	4.02805e-12	6.78484e-10
ENSG00000278638	CTC-268N12.2	1.85128	3.93287e-08	8.71648e-07
ENSG00000262558	RP11-1260E13.3	1.84904	0.000101387	0.000505285
ENSG00000275709	RP11-96O20.5	1.84809	1.70623e-05	0.000112876
ENSG00000246366	LACTB2-AS1	1.84275	2.19653e-10	1.51632e-08
ENSG00000235669	AC004593.3	1.83984	5.592e-05	0.000313137
ENSG00000225886	RP11-288L9.4	1.83663	1.52715e-05	0.0001037
ENSG00000226149	RP1-69D17.4	1.83214	1.55112e-06	1.64528e-05
ENSG00000236008	LINC01814	1.82688	7.07287e-10	3.50398e-08
ENSG00000233817	RP11-168K11.3	1.82236	6.17941e-06	4.83671e-05
ENSG00000267013	LINC01929	1.81177	1.29056e-06	1.41525e-05
ENSG00000224397	SMIM25	1.81033	5.10726e-10	2.71941e-08
ENSG00000258593	CTD-3051D23.4	1.80742	3.38931e-06	3.00502e-05
ENSG00000254208	RP11-219B4.3	1.80194	8.42955e-07	9.72516e-06
ENSG00000229647	MYOSLID	1.79597	1.76902e-05	0.000116084
ENSG00000231057	RP11-122M14.1	1.7926	3.22927e-05	0.000194264
ENSG00000228554	AC004837.5	1.79224	1.83152e-06	1.86745e-05
ENSG00000264044	RP11-192H23.7	1.78861	5.35706e-09	1.76239e-07
ENSG00000236790	LINC00299	1.78132	6.79479e-08	1.33083e-06
ENSG00000253686	LINC01484	1.78072	1.96506e-05	0.000126527
ENSG00000272720	CTA-228A9.3	1.7794	2.14292e-10	1.51632e-08
ENSG00000234377	RNF219-AS1	1.77864	3.0576e-06	2.78536e-05
ENSG00000263680	RP11-57A1.1	1.77797	3.06129e-06	2.78536e-05
ENSG00000172460	PRSS30P	1.777	3.01045e-07	4.35636e-06
ENSG00000224116	INHBA-AS1	1.77314	5.3139e-05	0.00030036
ENSG00000236559	RP11-243J16.7	1.77094	9.13741e-06	6.79817e-05
ENSG00000264012	RP11-627G18.2	1.77006	1.06472e-05	7.75695e-05
ENSG00000270000	RP3-449M8.9	1.76722	5.3016e-06	4.2605e-05
ENSG00000235837	AC073333.8	1.76701	4.07983e-10	2.26055e-08
ENSG00000228741	SPATA13	1.7651	1.53763e-05	0.000103932
ENSG00000253641	LINCR-0001	1.76311	2.42759e-06	2.32331e-05
ENSG00000255306	RP5-901A4.1	1.75713	6.11119e-08	1.2677e-06
ENSG00000268756	AC104534.2	1.75623	0.000205335	0.000907326
ENSG00000262772	LINC01977	1.75103	1.58247e-05	0.000105942
ENSG00000260430	RP11-626G11.4	1.74874	1.9023e-06	1.92101e-05
ENSG00000257894	RP1-78O14.1	1.74848	1.71924e-07	2.82801e-06
ENSG00000261105	LMO7-AS1	1.74776	2.42678e-06	2.32331e-05
ENSG00000263787	RP11-456D7.1	1.74606	8.31848e-05	0.000432993
ENSG00000267560	RP11-173A16.1	1.74574	4.85479e-06	3.96192e-05
ENSG00000273523	RP11-248G5.9	1.73893	3.10211e-07	4.44319e-06
ENSG00000223393	RP5-858B6.3	1.73501	1.55487e-05	0.000104761
ENSG00000272953	RP11-1275H24.2	1.73448	3.21561e-09	1.20901e-07
ENSG00000226856	AC093901.1	1.73392	3.22155e-05	0.000194077
ENSG00000270557	RP11-546J1.1	1.73324	1.5742e-06	1.66557e-05
ENSG00000259416	RP11-158M2.5	1.73261	1.48872e-05	0.000101308
ENSG00000229953	RP11-284F21.7	1.73111	0.000208446	0.000918166
ENSG00000259240	RP11-108K3.1	1.72956	5.74539e-05	0.000319602
ENSG00000278367	RP11-42O4.2	1.72948	1.58226e-07	2.63355e-06
ENSG00000266261	RP11-640I15.1	1.72168	4.45537e-06	3.72007e-05
ENSG00000259617	RP11-540O11.6	1.7197	5.88426e-05	0.000325606
ENSG00000228386	RP5-1125A11.4	1.7195	2.14492e-06	2.10997e-05
ENSG00000254900	RP11-152H18.4	1.71614	7.19647e-07	8.56055e-06
ENSG00000227512	RP11-413M3.4	1.7147	5.11171e-06	4.13156e-05
ENSG00000266850	RP11-370A5.1	1.71462	1.48918e-05	0.000101308
ENSG00000227388	RP11-112J3.16	1.71151	5.31879e-11	4.56598e-09
ENSG00000227598	RP1-167A14.2	1.71115	6.14367e-08	1.26819e-06
ENSG00000236481	LINC02195	1.70801	4.25357e-06	3.58236e-05
ENSG00000260261	RP11-480A16.1	1.70712	3.19609e-10	1.95253e-08
ENSG00000266456	RP11-806L2.2	1.70523	2.31712e-05	0.000146508
ENSG00000256325	RP11-611O2.1	1.70238	1.46003e-05	9.96461e-05
ENSG00000253112	CTD-2373N4.5	1.70107	1.54648e-05	0.000104363
ENSG00000275481	RP11-474P2.6	1.70055	2.8807e-09	1.10278e-07
ENSG00000223776	LGALS8-AS1	1.70018	3.11077e-06	2.81104e-05
ENSG00000235448	LURAP1L-AS1	1.69978	9.15676e-06	6.80055e-05
ENSG00000243629	LINC00880	1.69879	1.63478e-05	0.000108925
ENSG00000248898	CTD-2288O8.1	1.68593	5.99257e-06	4.71677e-05
ENSG00000233818	AP000695.4	1.68374	9.03243e-08	1.69802e-06
ENSG00000224959	AC017002.2	1.68171	2.10843e-06	2.08908e-05
ENSG00000246334	PRR7-AS1	1.67702	9.20427e-10	4.35496e-08
ENSG00000263080	RP11-485G7.5	1.67503	1.19931e-05	8.54533e-05
ENSG00000264808	RP11-802D6.1	1.67324	2.45033e-06	2.33976e-05
ENSG00000255422	AP002954.4	1.66782	0.000114889	0.000562553
ENSG00000265474	AC010761.9	1.66458	0.000126009	0.000605042
ENSG00000236393	RP11-320G24.1	1.66202	4.36109e-07	5.84858e-06
ENSG00000280721	LINC01943	1.66186	2.66674e-07	3.96807e-06
ENSG00000264630	PRKCA-AS1	1.66109	9.15355e-05	0.000468459
ENSG00000248323	LUCAT1	1.65683	4.94261e-05	0.00028279
ENSG00000180066	C10orf91	1.65172	9.26426e-05	0.000471157
ENSG00000273179	RP11-20I20.4	1.65064	6.32003e-07	7.75908e-06
ENSG00000267734	RP4-604K5.3	1.65022	3.65229e-05	0.000217229
ENSG00000274191	RP11-324E6.10	1.64779	6.12331e-07	7.53955e-06
ENSG00000279184	RP3-323A16.1	1.64761	1.71016e-05	0.000112876
ENSG00000233203	RP11-67L3.4	1.64745	1.01017e-05	7.44976e-05
ENSG00000261488	RP11-757F18.5	1.64391	1.56258e-05	0.000105112
ENSG00000269275	CTD-2105E13.15	1.64308	2.12853e-06	2.10023e-05
ENSG00000261334	RP11-65J3.14	1.64079	3.44464e-06	3.03534e-05
ENSG00000260095	RP11-715J22.3	1.63821	7.87544e-07	9.23899e-06
ENSG00000251455	RP11-164P12.3	1.63158	8.74177e-06	6.57585e-05
ENSG00000258725	PRC1-AS1	1.63024	1.95682e-06	1.96195e-05
ENSG00000267149	CTC-550B14.6	1.62487	3.2013e-06	2.87434e-05
ENSG00000225077	LINC00337	1.62443	0.000122222	0.000589547
ENSG00000257256	RP3-405J10.4	1.62381	4.50072e-06	3.73919e-05
ENSG00000275401	RP4-564F22.7	1.62365	8.82707e-05	0.000456083
ENSG00000272205	RP11-277B15.3	1.62299	7.51025e-10	3.6774e-08
ENSG00000232803	SLCO4A1-AS1	1.62063	6.82584e-05	0.000370407
ENSG00000260196	RP1-239B22.5	1.61862	2.3669e-08	5.89765e-07
ENSG00000278811	LINC00624	1.61838	8.67074e-10	4.19684e-08
ENSG00000227195	MIR663AHG	1.61177	8.7266e-05	0.000451757
ENSG00000260953	RP11-426C22.6	1.60805	0.000111183	0.000548233
ENSG00000261135	RP4-798A10.7	1.60773	0.000127351	0.000610095
ENSG00000257964	RP11-133N21.10	1.60631	7.70089e-06	5.88538e-05
ENSG00000197670	RP4-724E16.2	1.60377	3.13793e-10	1.95253e-08
ENSG00000270184	RP11-568J23.5	1.59686	2.50901e-07	3.75994e-06
ENSG00000228677	TTC3-AS1	1.59488	4.8663e-06	3.96363e-05
ENSG00000276691	RP5-1057I20.5	1.59321	1.37471e-05	9.58431e-05
ENSG00000272417	CTD-2199O4.6	1.59265	0.000101062	0.000505285
ENSG00000233340	RP11-25C19.3	1.59208	0.000191687	0.000856882
ENSG00000235890	TSPEAR-AS1	1.5888	9.63526e-05	0.000487669
ENSG00000259654	RP11-245C17.2	1.58861	0.000101278	0.000505285
ENSG00000229178	AC069513.4	1.5802	0.000166076	0.000759732
ENSG00000267201	LINC01775	1.57809	5.10999e-06	4.13156e-05
ENSG00000261008	LINC01572	1.57799	6.35679e-09	2.02791e-07
ENSG00000272510	RP4-680D5.8	1.57662	3.03928e-05	0.000184681
ENSG00000281706	LINC01012	1.57644	5.18901e-07	6.68223e-06
ENSG00000253490	LINC02099	1.57214	9.00918e-05	0.000464353
ENSG00000225684	FAM225B	1.57138	1.98553e-05	0.00012765
ENSG00000275491	LINC01730	1.57107	9.08344e-05	0.000467608
ENSG00000249859	PVT1	1.56959	4.17183e-11	3.73778e-09
ENSG00000274215	CTD-2313J17.6	1.56483	8.93137e-07	1.01375e-05
ENSG00000278192	RP5-1056H1.2	1.56276	5.49427e-08	1.1685e-06
ENSG00000221819	GAS8-AS1	1.55913	9.09533e-05	0.000467649
ENSG00000278709	NKILA	1.55793	2.12966e-06	2.10023e-05
ENSG00000224855	OPA1-AS1	1.55409	8.28949e-06	6.29188e-05
ENSG00000226367	ST7-AS2	1.55306	0.000121987	0.000589093
ENSG00000261804	RP11-44F14.2	1.54428	0.000194782	0.000868044
ENSG00000271366	AC002128.5	1.54349	2.81755e-06	2.61914e-05
ENSG00000275665	CTB-58E17.9	1.54239	4.36862e-06	3.67191e-05
ENSG00000213599	SLX1A-SULT1A3	1.54194	1.47305e-06	1.57841e-05
ENSG00000233098	CCDC144NL-AS1	1.53335	3.77169e-05	0.000222757
ENSG00000204588	LINC01123	1.53233	1.15428e-08	3.37546e-07
ENSG00000281641	SAMD12-AS1	1.532	3.53002e-05	0.000211169
ENSG00000275549	STPG3-AS1	1.52701	4.51309e-05	0.000262858
ENSG00000259345	RP11-624L4.1	1.52688	0.00017129	0.000778104
ENSG00000231073	RP11-316M1.3	1.52331	1.69738e-06	1.76485e-05
ENSG00000215417	MIR17HG	1.52262	2.05269e-08	5.30298e-07
ENSG00000203999	LINC01270	1.52105	2.12584e-05	0.000136
ENSG00000272931	RP5-943J3.2	1.51989	5.45192e-07	6.86148e-06
ENSG00000238005	RP11-443B7.1	1.51933	3.00638e-06	2.76417e-05
ENSG00000269646	CTD-2331H12.7	1.51792	3.44833e-07	4.8403e-06
ENSG00000257222	RP11-554E23.4	1.5155	3.70521e-05	0.000219412
ENSG00000231519	AC007285.7	1.51347	4.07065e-05	0.000238408
ENSG00000251442	LINC01094	1.50954	2.48403e-07	3.73581e-06
ENSG00000273151	RP11-449P15.2	1.50892	9.86946e-09	2.90631e-07
ENSG00000251307	RP11-506H20.1	1.50529	3.89026e-06	3.3501e-05
ENSG00000281881	SPRY4-IT1	1.50442	8.7449e-06	6.57585e-05
ENSG00000260555	RP11-728K20.2	1.50338	5.6426e-05	0.000315551
ENSG00000274227	RP1-267L14.6	1.50013	4.53787e-07	6.0103e-06
ENSG00000236643	RP11-175D17.3	1.49821	3.08184e-05	0.000186729
ENSG00000232233	LINC02043	1.49776	7.15497e-05	0.000383165
ENSG00000271754	RP3-337H4.9	1.4923	1.24104e-08	3.55082e-07
ENSG00000236662	RP11-108L7.4	1.48809	3.09946e-06	2.80685e-05
ENSG00000232021	LEF1-AS1	1.48142	8.18932e-07	9.5263e-06
ENSG00000271384	RP11-435O5.7	1.48061	4.82299e-05	0.000276734
ENSG00000263847	RP11-143J12.3	1.48027	4.53877e-07	6.0103e-06
ENSG00000225762	LINC01389	1.47761	1.49068e-08	4.07614e-07
ENSG00000254432	RP11-33I11.2	1.47684	0.000167406	0.000764584
ENSG00000260495	RP11-55K13.1	1.47644	6.75666e-06	5.23034e-05
ENSG00000266289	RP11-1C8.6	1.47587	3.74965e-06	3.24225e-05
ENSG00000273374	RP11-383I23.2	1.46883	5.82183e-05	0.000323001
ENSG00000267940	RP11-290F24.6	1.46777	1.75544e-07	2.85412e-06
ENSG00000273373	RP5-1074L1.4	1.46681	3.42565e-08	7.83989e-07
ENSG00000259083	RP11-407N17.4	1.46515	1.10399e-05	7.97411e-05
ENSG00000253522	MIR3142HG	1.46441	0.00016871	0.00076804
ENSG00000265393	CTD-2517M22.17	1.46256	7.24521e-07	8.59425e-06
ENSG00000223842	RP11-135J2.3	1.46112	2.73856e-05	0.000169092
ENSG00000271781	CTD-2589H19.6	1.4593	2.19859e-07	3.3721e-06
ENSG00000203650	LINC01285	1.45898	0.000119873	0.000580928
ENSG00000248968	CTD-2256P15.1	1.45009	9.60036e-05	0.000486488
ENSG00000227719	AC006042.6	1.44734	5.61263e-08	1.18768e-06
ENSG00000262905	RP5-1029F21.2	1.44687	1.38834e-05	9.6629e-05
ENSG00000233860	RP11-359D14.2	1.44517	2.46221e-05	0.000154291
ENSG00000271659	RP11-435O5.4	1.44401	5.98193e-05	0.000330576
ENSG00000243055	GK-AS1	1.44332	3.70943e-05	0.000219412
ENSG00000273308	RP11-496H1.2	1.43901	5.37143e-07	6.79291e-06
ENSG00000226647	RP11-336A10.2	1.4378	4.45995e-06	3.72007e-05
ENSG00000249635	RP11-710F7.3	1.43737	0.000119183	0.000580015
ENSG00000259463	RP11-540O11.7	1.43604	0.000128076	0.000612178
ENSG00000227945	RP11-103C16.2	1.43364	0.000120338	0.000582466
ENSG00000243368	MCCC1-AS1	1.43288	0.000222093	0.000970408
ENSG00000267141	CTB-31O20.8	1.43103	7.98585e-05	0.000417744
ENSG00000243083	LINC00870	1.4256	4.99404e-05	0.000284572
ENSG00000254231	CTD-2284J15.1	1.425	1.84934e-06	1.88105e-05
ENSG00000236305	SLC12A9-AS1	1.42118	7.6122e-07	8.97898e-06
ENSG00000267751	AC009005.2	1.42001	5.69725e-06	4.52663e-05
ENSG00000259182	RP11-424I19.2	1.41978	2.12833e-05	0.000136
ENSG00000175772	LINC01106	1.41887	2.69388e-07	3.99434e-06
ENSG00000266969	RP11-773H22.4	1.41839	2.14956e-06	2.10997e-05
ENSG00000272144	CTD-2035E11.5	1.41607	7.94143e-05	0.000415938
ENSG00000235726	AC010148.1	1.41446	6.34618e-06	4.94885e-05
ENSG00000232498	RP5-1011O1.2	1.41331	1.9401e-05	0.000125567
ENSG00000249753	RP11-415I12.3	1.41169	6.8737e-05	0.000371942
ENSG00000277999	RP11-426C22.8	1.41168	0.000100274	0.000503282
ENSG00000255559	ZNF252P-AS1	1.40464	1.5756e-08	4.28054e-07
ENSG00000268403	CTD-2371O3.3	1.40235	4.96287e-07	6.45021e-06
ENSG00000244184	RP11-314A20.2	1.40184	5.13502e-06	4.14244e-05
ENSG00000229531	RP1-102G20.5	1.39961	1.08489e-05	7.87706e-05
ENSG00000274629	RP11-92F20.1	1.39897	4.7506e-05	0.000274038
ENSG00000255443	RP1-68D18.4	1.39803	0.000138815	0.000655327
ENSG00000263477	RP11-338L22.2	1.39625	0.000105164	0.00052161
ENSG00000277978	RP11-403P17.6	1.39395	1.92516e-07	3.07078e-06
ENSG00000204380	PKP4-AS1	1.39301	6.88062e-05	0.000371942
ENSG00000279467	KB-1125A3.12	1.39237	9.55196e-06	7.06912e-05
ENSG00000214248	CTD-3193O13.12	1.38985	3.28054e-08	7.63223e-07
ENSG00000281398	SNHG4	1.38452	3.42656e-09	1.25472e-07
ENSG00000259544	RP11-158M2.2	1.38114	5.73553e-05	0.000319475
ENSG00000228634	RP4-534N18.2	1.37552	3.38966e-06	3.00502e-05
ENSG00000260418	RP3-406A7.7	1.37543	7.04759e-05	0.000379507
ENSG00000265678	RP11-1376P16.2	1.37462	4.24297e-06	3.58059e-05
ENSG00000262714	RP11-44F14.8	1.37079	0.000144257	0.000674961
ENSG00000261211	RP1-80N2.3	1.36951	1.24797e-08	3.55082e-07
ENSG00000272540	XXbac-BPG252P9.9	1.36649	4.5673e-09	1.54707e-07
ENSG00000253426	RP11-10A14.4	1.36627	6.3752e-05	0.000347296
ENSG00000233885	YEATS2-AS1	1.3651	1.08437e-06	1.20482e-05
ENSG00000203588	IGBP1-AS1	1.36449	1.8465e-05	0.000120552
ENSG00000254431	RP11-550A5.2	1.36094	0.00018474	0.000829359
ENSG00000273759	RP4-563E14.1	1.35439	2.25284e-06	2.18589e-05
ENSG00000259426	RP11-253M7.1	1.35354	5.17922e-09	1.7173e-07
ENSG00000246582	RP11-1149O23.3	1.3521	1.63539e-06	1.70461e-05
ENSG00000258017	RP11-386G11.10	1.34981	0.000138815	0.000655327
ENSG00000262147	RP13-638C3.3	1.34956	2.7249e-05	0.000168496
ENSG00000232445	RP11-132A1.4	1.34798	2.25284e-06	2.18589e-05
ENSG00000273174	RP11-434H6.6	1.34514	6.93697e-07	8.29901e-06
ENSG00000268938	AC005387.3	1.3448	9.88867e-05	0.0004981
ENSG00000261195	CTD-2380F24.1	1.34232	0.000144049	0.000674741
ENSG00000236498	AC107081.5	1.34083	8.03141e-07	9.39452e-06
ENSG00000261744	RP11-21B21.4	1.33903	1.41488e-05	9.75143e-05
ENSG00000225578	NCBP2-AS1	1.33878	0.000149272	0.000695336
ENSG00000273243	CTA-217C2.2	1.33562	2.05109e-06	2.03707e-05
ENSG00000226627	SHANK2-AS1	1.33505	0.000112533	0.000554242
ENSG00000275784	RP5-1125A11.6	1.33272	5.50602e-07	6.89368e-06
ENSG00000255893	RP11-685N10.1	1.33255	0.000227977	0.0009897
ENSG00000271734	RP1-111B22.3	1.32965	4.77254e-05	0.000274927
ENSG00000214770	RP11-544I20.2	1.32701	2.83033e-06	2.62523e-05
ENSG00000177788	RP5-1061H20.4	1.32338	1.97185e-11	1.97702e-09
ENSG00000222041	CYTOR	1.32214	6.24244e-08	1.27052e-06
ENSG00000237301	RP4-680D5.2	1.32198	0.000114858	0.000562553
ENSG00000183308	AC005037.3	1.31832	8.18295e-06	6.24246e-05
ENSG00000272037	KB-431C1.5	1.31725	9.22791e-05	0.000469877
ENSG00000266970	RP11-806H10.4	1.31626	1.08494e-05	7.87706e-05
ENSG00000272100	RP11-155O18.6	1.31615	2.50792e-06	2.37857e-05
ENSG00000265908	RP11-20B24.6	1.31586	7.93218e-05	0.000415938
ENSG00000263884	RP11-705O1.8	1.31348	3.53599e-07	4.93048e-06
ENSG00000262732	CTD-2135D7.2	1.3113	7.62936e-05	0.000404625
ENSG00000204464	C1orf195	1.30885	3.86616e-05	0.000227698
ENSG00000228817	BACH1-IT2	1.30541	2.36311e-05	0.000148968
ENSG00000238279	BX470102.3	1.30472	2.06803e-07	3.22536e-06
ENSG00000263499	RP11-118E18.4	1.3012	0.000156267	0.000721844
ENSG00000281376	ABALON	1.30099	5.87082e-09	1.88718e-07
ENSG00000272843	RP11-313P13.5	1.29939	9.01873e-06	6.73367e-05
ENSG00000257270	RP11-521B24.5	1.29902	1.37056e-07	2.35569e-06
ENSG00000263393	RP11-53I6.4	1.29014	3.78441e-05	0.000223196
ENSG00000228204	RP4-724E13.2	1.2875	8.09484e-05	0.00042292
ENSG00000267882	RP4-569M23.5	1.28249	1.2524e-06	1.37699e-05
ENSG00000274414	RP5-965G21.4	1.28247	1.03386e-05	7.58467e-05
ENSG00000226180	RP11-278A23.1	1.28177	1.05682e-07	1.95188e-06
ENSG00000260589	STAM-AS1	1.27913	1.45205e-05	9.92651e-05
ENSG00000231607	DLEU2	1.27472	8.39451e-12	1.21894e-09
ENSG00000277938	RP5-965G21.3	1.27465	2.39292e-08	5.9274e-07
ENSG00000224805	LINC00853	1.27037	1.8236e-05	0.000119427
ENSG00000275294	RP11-428O18.6	1.26756	0.000153931	0.000713245
ENSG00000278467	RP11-504P24.9	1.26376	4.28442e-05	0.000250579
ENSG00000273055	CTB-13F3.1	1.26339	8.26239e-05	0.000430606
ENSG00000232406	RP11-234K24.3	1.2617	1.21015e-05	8.56458e-05
ENSG00000277368	RP11-380N8.7	1.26107	0.000154294	0.000713991
ENSG00000260051	LA16c-390E6.4	1.25708	2.92401e-06	2.69432e-05
ENSG00000274554	RP11-240G22.5	1.25504	2.76541e-06	2.57636e-05
ENSG00000224950	RP5-1086K13.1	1.25345	2.47351e-06	2.35655e-05
ENSG00000228509	AC006460.2	1.25313	6.39951e-05	0.00034817
ENSG00000225951	ODF2-AS1	1.24902	0.000181926	0.000818475
ENSG00000245614	DDX11-AS1	1.2464	3.27191e-09	1.21929e-07
ENSG00000243224	RP5-1157M23.2	1.24502	1.59705e-06	1.6771e-05
ENSG00000273478	RP11-465N4.5	1.24242	2.56081e-07	3.82396e-06
ENSG00000267838	AC008746.12	1.23737	2.98953e-05	0.000181921
ENSG00000253720	RP11-473O4.3	1.23701	4.50195e-06	3.73919e-05
ENSG00000259668	RP11-707P17.2	1.23413	1.09449e-05	7.91903e-05
ENSG00000273449	RP11-218F10.3	1.23292	1.41489e-05	9.75143e-05
ENSG00000254165	RP11-503E24.2	1.23022	7.25723e-06	5.59711e-05
ENSG00000228350	CELSR3-AS1	1.22673	1.92945e-06	1.93915e-05
ENSG00000270019	RP11-141B14.1	1.22632	0.000114868	0.000562553
ENSG00000254604	AP000487.6	1.2259	1.5693e-05	0.000105229
ENSG00000274460	CTD-2649C14.2	1.22483	3.70985e-05	0.000219412
ENSG00000274751	LA16c-358B7.4	1.2221	6.00125e-05	0.000331209
ENSG00000273142	RP11-458F8.4	1.22123	1.19139e-07	2.13429e-06
ENSG00000272599	RP11-152N13.16	1.22025	2.65607e-09	1.02612e-07
ENSG00000234584	AC019186.1	1.21585	8.5858e-05	0.000446355
ENSG00000254389	RHPN1-AS1	1.21585	3.19814e-07	4.54979e-06
ENSG00000245148	ARAP1-AS2	1.20809	1.24045e-06	1.36742e-05
ENSG00000280169	RP11-151A6.6	1.20735	0.000206898	0.000913256
ENSG00000223653	RP11-131L23.1	1.2006	1.7375e-07	2.8359e-06
ENSG00000230325	RP11-385F5.4	1.19956	6.07589e-05	0.000333586
ENSG00000261369	RP11-474B12.1	1.19577	0.0001948	0.000868044
ENSG00000236871	LINC00106	1.19465	2.67725e-06	2.51089e-05
ENSG00000259212	CTD-3065B20.2	1.19389	2.77205e-05	0.000170701
ENSG00000250548	RP11-47I22.2	1.19377	2.1714e-05	0.000138542
ENSG00000272892	RP11-57G10.8	1.18871	4.79703e-06	3.92239e-05
ENSG00000272807	RP11-260M2.1	1.18863	2.52007e-06	2.38472e-05
ENSG00000276449	AC004076.5	1.18691	7.16102e-05	0.000383165
ENSG00000232259	RP11-4C20.3	1.18667	1.4248e-06	1.53842e-05
ENSG00000256967	RP11-273B20.1	1.18517	3.85755e-08	8.59479e-07
ENSG00000261207	LA16c-361A3.3	1.18502	7.78538e-05	0.00041083
ENSG00000265845	RP11-20B24.5	1.18096	0.00020167	0.00089299
ENSG00000232043	RP4-530I15.9	1.17842	1.96498e-07	3.11072e-06
ENSG00000260773	RP11-352G18.2	1.17195	0.000103683	0.000515454
ENSG00000275734	RP11-368I7.6	1.17066	0.000164233	0.00075418
ENSG00000272769	RP11-725P16.2	1.16812	0.00015156	0.000704436
ENSG00000254286	RP11-89K10.1	1.16787	2.51745e-05	0.000157052
ENSG00000273064	RP11-474G23.3	1.16621	1.21009e-05	8.56458e-05
ENSG00000235724	AC009299.2	1.16548	0.000124129	0.000597379
ENSG00000256433	RP1-102E24.8	1.16515	3.89028e-06	3.3501e-05
ENSG00000231731	AC010976.2	1.15974	3.29612e-07	4.6577e-06
ENSG00000275632	RP5-967N21.11	1.15777	2.55495e-08	6.219e-07
ENSG00000246898	LINC00920	1.15598	1.96084e-05	0.000126448
ENSG00000272455	RP4-758J18.13	1.15415	3.377e-10	2.03151e-08
ENSG00000236200	KDM4A-AS1	1.15406	2.41921e-08	5.95748e-07
ENSG00000260942	CAPN10-AS1	1.15132	8.72251e-09	2.605e-07
ENSG00000225361	PPP1R26-AS1	1.14642	1.50576e-09	6.60497e-08
ENSG00000260022	LA16c-306A4.1	1.14585	1.39058e-05	9.6629e-05
ENSG00000245522	RP11-540A21.2	1.1443	1.36496e-06	1.48523e-05
ENSG00000274653	RP11-347C12.11	1.14293	5.88801e-08	1.23355e-06
ENSG00000273004	GS1-279B7.2	1.14181	2.38274e-06	2.29605e-05
ENSG00000270605	RP5-1092A3.4	1.14161	1.86687e-06	1.89431e-05
ENSG00000253669	KB-1732A1.1	1.14039	2.65887e-05	0.00016514
ENSG00000214353	VAC14-AS1	1.13768	4.96287e-07	6.45021e-06
ENSG00000250899	RP11-253E3.3	1.13729	1.14033e-09	5.21951e-08
ENSG00000205740	RP11-363N22.3	1.13575	4.60557e-06	3.81022e-05
ENSG00000277879	RP11-129M16.4	1.13467	1.14877e-07	2.0673e-06
ENSG00000254433	RP11-677I18.3	1.13337	8.40324e-06	6.3644e-05
ENSG00000258302	RP11-981P6.1	1.13241	4.70704e-05	0.000272273
ENSG00000260517	RP11-426C22.5	1.13133	2.92402e-06	2.69432e-05
ENSG00000258099	ATXN2-AS	1.12621	7.38767e-06	5.68729e-05
ENSG00000267698	AC002116.7	1.12509	4.40533e-07	5.88916e-06
ENSG00000254694	RP11-50B3.4	1.12411	6.63302e-06	5.15653e-05
ENSG00000232729	AC083884.8	1.12258	2.48585e-05	0.000155541
ENSG00000269821	KCNQ1OT1	1.12024	4.02863e-05	0.000236605
ENSG00000261971	MMP25-AS1	1.11882	8.82117e-09	2.61591e-07
ENSG00000234185	RP5-1132H15.1	1.11329	0.000175229	0.000793428
ENSG00000280734	LINC01232	1.11179	6.93719e-07	8.29901e-06
ENSG00000242861	RP11-285F7.2	1.1065	6.1765e-08	1.26874e-06
ENSG00000273000	KB-1572G7.2	1.10296	1.65243e-05	0.000109754
ENSG00000269984	RP11-362K14.5	1.10051	1.98518e-07	3.11925e-06
ENSG00000256028	RP11-197N18.2	1.09929	0.000124616	0.000599037
ENSG00000259238	RP11-361D15.2	1.09832	0.000190439	0.00085222
ENSG00000269473	CTD-2619J13.19	1.09632	0.000143709	0.000673894
ENSG00000227492	RP11-316M21.6	1.09596	9.36995e-05	0.000475957
ENSG00000215022	RP1-257A7.4	1.09461	0.000138294	0.000654331
ENSG00000237718	AC009095.4	1.09067	7.45388e-06	5.71735e-05
ENSG00000265205	AC010761.13	1.08193	0.000121278	0.00058634
ENSG00000257167	TMPO-AS1	1.07514	4.58411e-07	6.0324e-06
ENSG00000259298	RP11-562A8.4	1.06945	3.54917e-06	3.10074e-05
ENSG00000231851	UTAT33	1.06935	6.29957e-05	0.000344087
ENSG00000255031	RP11-802E16.3	1.0674	1.13687e-07	2.06352e-06
ENSG00000262663	RP11-497H17.1	1.06563	0.000200693	0.000889597
ENSG00000259865	RP11-488L18.10	1.0619	3.46588e-07	4.84878e-06
ENSG00000232719	RP11-13J8.1	1.06091	0.000229736	0.000994296
ENSG00000219410	RP4-761J14.8	1.06033	5.29367e-05	0.000299619
ENSG00000233058	LINC00884	1.05805	5.95954e-06	4.69956e-05
ENSG00000228109	MELTF-AS1	1.05507	5.37174e-07	6.79291e-06
ENSG00000269148	AC092301.3	1.05207	7.69311e-05	0.000406472
ENSG00000272800	RP11-438L19.1	1.05022	7.58774e-06	5.80945e-05
ENSG00000275180	RP11-631N16.4	1.04971	2.0035e-06	1.99923e-05
ENSG00000260367	RP11-264B17.4	1.04568	5.01227e-07	6.49437e-06
ENSG00000257605	RP11-680A11.5	1.04078	6.58065e-10	3.29894e-08
ENSG00000261326	LINC01355	1.03812	0.000116671	0.000569293
ENSG00000266258	LINC01909	1.03309	4.06189e-05	0.000238226
ENSG00000272512	RP11-54O7.17	1.03209	0.00010963	0.000541846
ENSG00000203711	C6orf99	1.03157	9.11959e-05	0.000468324
ENSG00000267523	CTD-2537I9.12	1.03088	5.49542e-06	4.39947e-05
ENSG00000277728	RP11-143K11.7	1.02731	4.18548e-06	3.54629e-05
ENSG00000279636	LINC00216	1.02619	1.01586e-05	7.47867e-05
ENSG00000273723	RP11-93H24.3	1.02487	3.64845e-06	3.16124e-05
ENSG00000223725	AC007879.5	1.02462	0.000122701	0.000591184
ENSG00000255874	LINC00346	1.01739	1.42719e-05	9.8201e-05
ENSG00000258317	RP11-603J24.5	1.01693	0.000156931	0.000723807
ENSG00000226352	PSPC1-AS2	1.01598	0.000168709	0.00076804
ENSG00000227630	LINC01132	1.01049	1.37805e-06	1.49561e-05
ENSG00000251615	RP11-774O3.3	-1.22933	3.45269e-06	3.03534e-05
ENSG00000272734	ADIRF-AS1	-1.46572	1.70232e-08	4.53702e-07
ENSG00000239911	PRKAG2-AS1	-1.08818	4.82362e-05	0.000276734
ENSG00000260992	DOCK9-AS2	-1.11786	7.39308e-05	0.000393084
ENSG00000257647	RP11-701H24.3	-1.65583	0.000147723	0.000689649
ENSG00000274956	UG0898H09	-3.03617	1.10346e-07	2.01154e-06
ENSG00000261513	RP11-432I5.8	-1.22446	7.38132e-05	0.000393084
ENSG00000250659	RP11-864I4.3	-1.12721	0.000184432	0.000828859
ENSG00000223561	AC003090.1	-2.73065	5.09221e-08	1.08849e-06
ENSG00000177112	MRVI1-AS1	-1.1991	5.88049e-05	0.000325606
ENSG00000278921	EPB41L4A-AS2	-1.17832	1.28616e-05	9.0418e-05
ENSG00000225342	AC079630.4	-1.77485	3.65388e-08	8.2723e-07
ENSG00000250596	RP11-440I14.2	-1.48604	7.89715e-05	0.000415167
ENSG00000174403	C20orf166-AS1	-3.60527	1.95881e-09	8.24856e-08
ENSG00000226237	GAS1RR	-2.72893	1.52283e-09	6.61097e-08
ENSG00000272463	RP11-532F6.3	-1.68399	1.4149e-05	9.75143e-05
ENSG00000231367	AC016995.3	-2.54326	5.51562e-09	1.80049e-07
ENSG00000269194	AC006942.4	-1.57203	6.40984e-08	1.27923e-06
ENSG00000237886	NALT1	-2.18581	1.0484e-06	1.17104e-05
ENSG00000227640	SOX21-AS1	-3.02087	3.16192e-05	0.000191305
ENSG00000267082	CTC-510F12.2	-1.36673	4.22386e-06	3.57162e-05
ENSG00000244953	RP11-613D13.8	-1.63776	6.85201e-05	0.000371349
ENSG00000271584	RP11-89C3.4	-1.37223	0.000223459	0.000975116
ENSG00000228412	RP4-625H18.2	-1.65749	6.80132e-07	8.23156e-06
ENSG00000267532	MIR497HG	-1.7159	1.35645e-07	2.34098e-06
ENSG00000245468	RP11-367J11.3	-1.29567	3.26694e-06	2.92082e-05
ENSG00000257151	PWAR6	-2.35848	9.61895e-08	1.80024e-06
ENSG00000248587	GDNF-AS1	-1.78511	4.77967e-05	0.000274962
ENSG00000243069	ARHGEF26-AS1	-2.35913	1.21457e-05	8.58146e-05
ENSG00000269386	RAB11B-AS1	-1.09433	1.57918e-12	3.81219e-10
ENSG00000245025	RP11-875O11.1	-1.45462	7.39497e-08	1.42845e-06
ENSG00000248668	OXCT1-AS1	-1.61958	1.8312e-06	1.86745e-05
ENSG00000261616	RP11-6O2.3	-2.01105	4.66881e-05	0.000270804
ENSG00000281205	LINC00950	-1.77694	1.98518e-07	3.11925e-06
ENSG00000246223	LINC01550	-1.64804	5.60957e-09	1.81707e-07
ENSG00000205791	LOH12CR2	-1.08292	2.96468e-05	0.000180669
ENSG00000259065	RP5-1021I20.1	-1.33294	2.62539e-09	1.02366e-07
ENSG00000231419	LINC00689	-1.71686	1.11845e-05	8.03716e-05
ENSG00000232855	AF131217.1	-1.89419	1.31488e-07	2.28808e-06
ENSG00000272106	RP11-345P4.9	-1.07149	1.5365e-12	3.81219e-10
ENSG00000257052	RP11-881M11.2	-1.08887	5.4916e-05	0.000309647
ENSG00000250889	LINC01336	-2.85263	8.70277e-11	7.04757e-09
ENSG00000235652	RP11-545I5.3	-1.15076	6.60547e-07	8.08111e-06
ENSG00000241684	ADAMTS9-AS2	-2.48666	1.1202e-09	5.18371e-08
ENSG00000272523	LINC01023	-1.03264	2.66883e-08	6.42196e-07
ENSG00000260651	AF213884.2	-1.1345	3.57977e-06	3.12099e-05
ENSG00000232079	LINC01697	-2.90716	1.45308e-07	2.4773e-06
ENSG00000259319	RP11-293M10.6	-1.58911	1.28545e-12	3.60868e-10
ENSG00000234807	LINC01135	-1.42705	1.23535e-07	2.19496e-06
ENSG00000224238	WARS2-IT1	-1.31091	3.70592e-05	0.000219412
ENSG00000228549	RP11-108M9.3	-2.37118	1.71363e-07	2.82801e-06
ENSG00000262061	RP11-1260E13.4	-1.9858	1.73786e-12	3.81219e-10
ENSG00000273771	RP11-236L14.2	-1.59446	0.000113924	0.000560436
ENSG00000227467	LINC01537	-1.88456	1.60012e-07	2.6528e-06
ENSG00000241158	ADAMTS9-AS1	-2.40415	6.86959e-07	8.2651e-06
ENSG00000281852	LINC00891	-2.19277	7.44538e-08	1.43162e-06
ENSG00000267254	ZNF790-AS1	-1.41248	9.56487e-07	1.07983e-05
ENSG00000203808	BVES-AS1	-2.72677	6.38462e-08	1.27923e-06
ENSG00000186594	MIR22HG	-1.52989	1.93742e-14	1.6317e-11
ENSG00000234456	MAGI2-AS3	-1.09624	0.000177915	0.000803002
ENSG00000261064	RP11-1000B6.3	-1.5083	3.46286e-08	7.88222e-07
ENSG00000215374	FAM66B	-1.39789	5.59539e-06	4.46254e-05
ENSG00000272870	RP11-798M19.6	-1.39793	6.80262e-07	8.23156e-06
ENSG00000228661	AC090587.5	-1.06668	6.67056e-07	8.11842e-06
ENSG00000223382	LINC01778	-1.96343	0.000108344	0.000536747
ENSG00000260329	RP11-412D9.4	-1.16251	1.76979e-05	0.000116084
ENSG00000263065	AF001548.6	-2.87352	5.51951e-07	6.89368e-06
ENSG00000257698	RP11-620J15.3	-1.25753	6.17765e-06	4.83671e-05
ENSG00000224848	RP11-535M15.1	-1.62138	3.54819e-06	3.10074e-05
ENSG00000232527	RP11-14N7.2	-1.29762	1.03386e-05	7.58467e-05
ENSG00000250303	RP11-356J5.12	-1.48822	7.24036e-08	1.41153e-06
ENSG00000255435	RP11-770J1.3	-1.45506	2.97547e-08	7.07894e-07
ENSG00000203706	SERTAD4-AS1	-1.65659	5.06499e-05	0.000288225
ENSG00000225986	UBXN10-AS1	-3.11742	2.39117e-09	9.68193e-08
ENSG00000236548	RNF217-AS1	-1.53594	1.33607e-05	9.3458e-05
ENSG00000232973	CYP1B1-AS1	-1.58732	1.06792e-07	1.96376e-06
ENSG00000230074	RP11-195F19.9	-1.42693	1.87569e-06	1.89868e-05
ENSG00000263400	TMEM220-AS1	-2.10904	1.53863e-11	1.75113e-09
ENSG00000203709	C1orf132	-1.29652	4.27569e-07	5.75237e-06
ENSG00000166770	ZNF667-AS1	-1.82916	1.19357e-08	3.44254e-07
ENSG00000250208	FZD10-AS1	-1.15664	0.000103801	0.000515454
ENSG00000226711	FAM66C	-1.1072	0.000100602	0.000503729
ENSG00000263812	LINC00908	-2.16757	1.85746e-09	7.90078e-08
ENSG00000262097	LINC02185	-1.88683	2.20216e-07	3.3721e-06
ENSG00000249249	AC010226.4	-1.13101	1.7977e-06	1.84187e-05
ENSG00000274225	KB-68A7.1	-1.9972	9.92106e-06	7.3294e-05
ENSG00000255850	TMEM5-AS1	-1.07206	0.000147431	0.000689048
ENSG00000274565	CTD-3035K23.7	-1.02716	0.00018131	0.000816573
ENSG00000267414	RP11-456K23.1	-1.39728	7.06557e-06	5.45929e-05
ENSG00000259370	RP11-1069G10.1	-1.94125	1.4149e-05	9.75143e-05
ENSG00000268505	RP11-805I24.3	-2.3499	1.27352e-08	3.59918e-07
ENSG00000267058	RP11-15A1.3	-1.35134	4.10973e-06	3.51036e-05
ENSG00000232229	LINC00865	-1.87025	1.87987e-08	4.91685e-07
ENSG00000233554	B4GALT1-AS1	-1.20904	4.56734e-09	1.54707e-07
ENSG00000248309	MEF2C-AS1	-2.50904	3.90935e-10	2.2493e-08
ENSG00000231170	AC002451.3	-1.4314	5.69469e-05	0.000318042
ENSG00000227218	RP11-203J24.8	-1.04406	0.000231464	0.000999686
ENSG00000245105	A2M-AS1	-1.56142	7.45388e-06	5.71735e-05
ENSG00000260947	RP11-384P7.7	-3.20248	2.62713e-10	1.70197e-08
ENSG00000267390	RP11-635N19.1	-1.1137	1.07914e-11	1.42008e-09
ENSG00000237125	HAND2-AS1	-3.15709	1.94417e-05	0.000125567
ENSG00000232046	LINC01798	-1.75453	5.07909e-05	0.000288638
ENSG00000276075	CTD-2012K14.8	-1.21759	2.77272e-05	0.000170701
ENSG00000239445	ST3GAL6-AS1	-1.10262	7.10396e-05	0.000382053
ENSG00000247970	RP11-543C4.1	-1.75668	1.01905e-09	4.76804e-08
ENSG00000267405	CTC-296K1.4	-2.67107	2.14251e-08	5.46794e-07
ENSG00000248079	DPH6-AS1	-1.17825	6.62797e-05	0.000360134
ENSG00000224063	AC007319.1	-1.31521	0.000110475	0.00054538
ENSG00000238120	LINC01589	-1.36885	0.000161724	0.000743471
ENSG00000225792	AC004540.4	-1.35362	0.000139359	0.000655699
ENSG00000152931	PART1	-3.64094	1.51862e-11	1.75113e-09
ENSG00000232453	RP4-794H19.1	-1.20308	1.7375e-07	2.8359e-06
ENSG00000255471	RP11-736K20.5	-1.03764	0.000114872	0.000562553
ENSG00000227954	TARID	-1.36501	4.2333e-07	5.73197e-06
ENSG00000262454	MIR193BHG	-1.32194	1.10895e-05	7.98254e-05
ENSG00000249082	C5orf66-AS1	-3.8207	5.85668e-12	9.13425e-10
ENSG00000257433	RP1-197B17.3	-1.22276	1.31492e-07	2.28808e-06
ENSG00000249388	RP11-834C11.6	-1.80896	9.30472e-06	6.89827e-05
ENSG00000258708	SLC25A21-AS1	-1.48517	6.14904e-05	0.000337156
ENSG00000231768	LINC01354	-2.78963	5.2255e-10	2.71941e-08
ENSG00000237429	RP1-159A19.4	-1.76477	7.28601e-08	1.41389e-06
ENSG00000249679	RP11-279O9.4	-1.79548	2.62408e-09	1.02366e-07
ENSG00000225194	LINC00092	-2.15057	5.25141e-11	4.56598e-09
ENSG00000259291	RP11-617F23.1	-1.57306	4.93789e-08	1.06633e-06
ENSG00000249669	CARMN	-1.92219	5.27483e-05	0.000298955
ENSG00000229619	MBNL1-AS1	-1.78974	3.92606e-06	3.37401e-05
ENSG00000237187	NR2F1-AS1	-1.36176	1.62428e-05	0.000108397
ENSG00000249307	LINC01088	-1.94525	8.26835e-07	9.56539e-06
ENSG00000270021	CTC-203F4.2	-1.1822	8.21935e-06	6.25889e-05
ENSG00000215386	MIR99AHG	-1.66497	1.65244e-05	0.000109754
ENSG00000225905	RP4-758J18.7	-1.76345	2.81499e-08	6.73519e-07
ENSG00000275645	RP11-817O13.9	-1.31554	4.6627e-06	3.8399e-05
ENSG00000249252	RP11-665G4.1	-1.02556	3.58307e-05	0.000214019
ENSG00000197291	RAMP2-AS1	-1.18213	8.51591e-06	6.43815e-05
ENSG00000258498	DIO3OS	-1.5609	1.28616e-05	9.0418e-05
ENSG00000246763	RGMB-AS1	-1.02105	1.04298e-05	7.63822e-05
ENSG00000234779	RP11-62F24.2	-1.75798	1.76117e-05	0.000115879
ENSG00000247516	MIR4458HG	-1.06583	2.57098e-05	0.000159917
ENSG00000167912	RP11-25K19.1	-1.63007	1.06368e-06	1.18496e-05
ENSG00000271474	RP11-710C12.1	-1.03996	1.23142e-05	8.68591e-05
ENSG00000267272	LINC01140	-1.2289	4.42085e-06	3.7084e-05
ENSG00000274818	RP1-292L20.3	-1.03581	1.92768e-05	0.000125077
ENSG00000237512	UNC5B-AS1	-2.39726	3.85754e-08	8.59479e-07
ENSG00000274370	AC144831.3	-1.62134	1.45805e-08	4.01298e-07
ENSG00000255052	FAM66D	-1.40039	3.65229e-05	0.000217229
ENSG00000268388	FENDRR	-1.93716	4.11493e-08	9.07152e-07
ENSG00000273199	AP000692.10	-1.4201	2.86239e-07	4.18525e-06
ENSG00000269696	AC007228.11	-1.79166	4.4324e-08	9.62106e-07
ENSG00000255248	MIR100HG	-1.72143	9.82647e-05	0.00049556
ENSG00000258274	RP11-887P2.5	-1.83377	2.27331e-06	2.20067e-05
ENSG00000236404	VLDLR-AS1	-1.52108	1.34296e-05	9.37842e-05
ENSG00000225670	CADM3-AS1	-2.92279	2.96518e-09	1.1249e-07
ENSG00000224078	SNHG14	-1.85721	3.23048e-07	4.58032e-06
ENSG00000223764	RP11-54O7.3	-1.10232	0.000135138	0.00064301
ENSG00000235501	RP4-639F20.1	-1.26258	5.31891e-07	6.76674e-06
ENSG00000205930	C21orf62-AS1	-1.02126	2.26536e-05	0.000143666
ENSG00000269186	LINC01082	-2.95844	1.05364e-11	1.42008e-09
ENSG00000224905	AP001347.6	-1.88443	2.3432e-05	0.000147934
ENSG00000250012	RP11-124N2.1	-1.00622	7.16093e-05	0.000383165
ENSG00000254510	RP11-867G23.10	-3.24591	9.17148e-11	7.287e-09
ENSG00000232160	RAP2C-AS1	-1.01955	1.83141e-05	0.000119753
ENSG00000273733	CTC-510F12.7	-1.60957	1.30871e-05	9.18494e-05
ENSG00000233117	LINC00702	-1.76216	1.39126e-06	1.50606e-05
ENSG00000233705	SLC26A4-AS1	-1.75636	1.44462e-05	9.92379e-05
ENSG00000213373	LINC00671	-1.81464	0.000130346	0.000621615
ENSG00000261888	AC144831.1	-1.52703	2.22112e-07	3.38881e-06
ENSG00000237807	RP11-400K9.4	-1.65682	1.05217e-05	7.69213e-05
ENSG00000272143	FGF14-AS2	-2.44195	6.27093e-10	3.18155e-08
ENSG00000267505	CTC-296K1.3	-2.4951	7.35229e-09	2.27651e-07
ENSG00000255495	AC145124.2	-1.6478	1.55149e-07	2.59988e-06
ENSG00000250360	CTD-2089N3.1	-1.74402	1.39436e-05	9.67324e-05
ENSG00000180769	WDFY3-AS2	-1.09449	1.79186e-07	2.891e-06
ENSG00000229666	MAST4-AS1	-1.03085	9.67347e-05	0.000489015
ENSG00000235314	LINC00957	-1.467	1.66425e-11	1.7631e-09
ENSG00000271858	CYB561D2	-1.17659	3.38724e-09	1.2512e-07
ENSG00000257058	RP11-864I4.4	-1.67174	1.48569e-06	1.58477e-05
ENSG00000267280	TBX2-AS1	-1.17056	1.34246e-07	2.32639e-06
ENSG00000278058	RP11-70D24.2	-1.79429	2.23837e-08	5.64418e-07
ENSG00000233968	RP11-354E11.2	-1.26733	0.000172585	0.000783143
ENSG00000266916	ZNF793-AS1	-1.50858	4.23328e-07	5.73197e-06
ENSG00000258789	RP11-507K2.3	-1.27419	8.76564e-07	1.00308e-05
ENSG00000256377	RP11-1060J15.4	-1.79379	9.98172e-05	0.000501588
ENSG00000261390	MAFTRR	-1.52652	4.07204e-06	3.48523e-05
ENSG00000268603	RP11-316O14.1	-1.2342	3.49734e-06	3.06819e-05
ENSG00000264016	CTC-297N7.9	-2.10517	1.78486e-09	7.66945e-08
ENSG00000267454	ZNF582-AS1	-1.7576	2.34116e-08	5.86823e-07

## Sheet: mRNA
ENSEMBL_ID	Gene_Symbol	Fold_change	pvalue	p.adjust
ENSG00000170373	CST1	7.11544	6.10732e-16	1.10592e-12
ENSG00000123500	COL10A1	5.96067	4.79345e-16	1.10592e-12
ENSG00000180818	HOXC10	5.79179	2.57173e-11	8.20296e-10
ENSG00000106031	HOXA13	5.68371	5.05116e-11	1.4113e-09
ENSG00000005073	HOXA11	5.67873	1.79582e-12	9.92739e-11
ENSG00000128610	FEZF1	5.60934	1.36953e-12	8.39311e-11
ENSG00000180806	HOXC9	5.52202	2.67806e-14	6.09117e-12
ENSG00000123388	HOXC11	5.34546	3.67515e-13	3.45803e-11
ENSG00000060718	COL11A1	5.17507	1.85103e-13	2.04651e-11
ENSG00000170689	HOXB9	4.77748	6.74082e-10	1.22692e-08
ENSG00000136881	BAAT	4.61922	5.43793e-13	4.34574e-11
ENSG00000163283	ALPP	4.60986	4.7899e-11	1.36193e-09
ENSG00000164283	ESM1	4.55643	2.53145e-17	2.86798e-13
ENSG00000197587	DMBX1	4.52652	2.21346e-12	1.13539e-10
ENSG00000185686	PRAME	4.51896	6.8001e-09	8.67941e-08
ENSG00000163286	ALPPL2	4.43957	1.42155e-08	1.63349e-07
ENSG00000105989	WNT2	4.42452	1.48371e-14	4.0569e-12
ENSG00000253293	HOXA10	4.3391	4.25279e-11	1.24043e-09
ENSG00000037965	HOXC8	4.33906	8.97978e-13	6.12303e-11
ENSG00000101115	SALL4	4.06323	4.60817e-14	8.4723e-12
ENSG00000125207	PIWIL1	3.97761	9.68503e-09	1.17216e-07
ENSG00000128683	GAD1	3.8845	1.99768e-11	6.73986e-10
ENSG00000137868	STRA6	3.79044	7.44142e-14	1.1171e-11
ENSG00000164400	CSF2	3.76065	7.16271e-12	2.89391e-10
ENSG00000164935	DCSTAMP	3.72912	1.55434e-12	9.00657e-11
ENSG00000157766	ACAN	3.71614	2.62552e-15	1.86789e-12
ENSG00000170369	CST2	3.6684	1.40485e-10	3.19281e-09
ENSG00000159217	IGF2BP1	3.64656	2.89037e-07	2.24551e-06
ENSG00000137673	MMP7	3.62345	3.29612e-07	2.52148e-06
ENSG00000149968	MMP3	3.61513	2.03027e-08	2.21919e-07
ENSG00000165215	CLDN3	3.6033	2.06357e-05	9.49022e-05
ENSG00000101197	BIRC7	3.59394	7.8474e-12	3.12002e-10
ENSG00000099953	MMP11	3.58838	1.37856e-15	1.34751e-12
ENSG00000122641	INHBA	3.55567	6.04619e-15	2.57527e-12
ENSG00000105464	GRIN2D	3.55237	4.08258e-12	1.8871e-10
ENSG00000159184	HOXB13	3.54237	0.000272398	0.000919958
ENSG00000169495	HTRA4	3.52504	1.09703e-12	7.06719e-11
ENSG00000095752	IL11	3.50491	2.1325e-12	1.10076e-10
ENSG00000139800	ZIC5	3.48262	1.19137e-06	7.78527e-06
ENSG00000187258	NPSR1	3.45393	1.61783e-05	7.70222e-05
ENSG00000166415	WDR72	3.44973	4.80756e-08	4.72753e-07
ENSG00000188064	WNT7B	3.43857	7.79998e-07	5.34701e-06
ENSG00000137745	MMP13	3.42935	1.1535e-09	1.91696e-08
ENSG00000262406	MMP12	3.42148	6.28907e-07	4.42425e-06
ENSG00000148848	ADAM12	3.39457	2.32344e-15	1.72812e-12
ENSG00000130208	APOC1	3.38585	3.91268e-11	1.16194e-09
ENSG00000204710	SPDYC	3.34262	4.33782e-09	5.90022e-08
ENSG00000164932	CTHRC1	3.34097	5.64878e-16	1.10592e-12
ENSG00000119547	ONECUT2	3.32849	9.03252e-08	8.16569e-07
ENSG00000257743	MGAM2	3.3213	9.05965e-06	4.63839e-05
ENSG00000138435	CHRNA1	3.3186	1.83547e-12	1.00447e-10
ENSG00000167755	KLK6	3.31126	3.30365e-05	0.000143468
ENSG00000103888	CEMIP	3.30407	8.49694e-13	5.96718e-11
ENSG00000144130	NT5DC4	3.2858	1.28672e-10	2.98775e-09
ENSG00000130513	GDF15	3.28468	8.28397e-12	3.25843e-10
ENSG00000165556	CDX2	3.27923	0.000210014	0.000732103
ENSG00000204610	TRIM15	3.27718	4.78446e-05	0.000199055
ENSG00000156510	HKDC1	3.26194	1.6383e-05	7.79287e-05
ENSG00000275410	HNF1B	3.25239	4.20436e-08	4.19233e-07
ENSG00000181577	C6orf223	3.23913	1.74433e-09	2.70802e-08
ENSG00000101076	HNF4A	3.2387	0.000134101	0.000492103
ENSG00000173702	MUC13	3.21833	0.000245667	0.000839742
ENSG00000160973	FOXH1	3.20628	2.06372e-10	4.46339e-09
ENSG00000196611	MMP1	3.20346	1.7147e-06	1.07707e-05
ENSG00000115507	OTX1	3.20055	4.6681e-13	3.99917e-11
ENSG00000118785	SPP1	3.20013	9.89247e-11	2.41238e-09
ENSG00000164694	FNDC1	3.18895	1.37025e-10	3.13587e-09
ENSG00000123838	C4BPA	3.1603	4.45965e-08	4.41995e-07
ENSG00000136231	IGF2BP3	3.15134	3.46633e-09	4.86028e-08
ENSG00000197408	CYP2B6	3.14294	1.46468e-05	7.07399e-05
ENSG00000189325	C6orf222	3.13604	7.27617e-05	0.000287515
ENSG00000146678	IGFBP1	3.12167	5.49705e-07	3.95377e-06
ENSG00000163739	CXCL1	3.10941	7.88146e-09	9.79228e-08
ENSG00000151388	ADAMTS12	3.10157	1.41902e-14	4.0569e-12
ENSG00000101057	MYBL2	3.09694	4.19382e-12	1.92222e-10
ENSG00000168334	XIRP1	3.09507	1.779e-08	1.98295e-07
ENSG00000186185	KIF18B	3.08613	3.75598e-14	7.31657e-12
ENSG00000146070	PLA2G7	3.08095	7.30753e-11	1.901e-09
ENSG00000099812	MISP	3.07566	8.19732e-05	0.000319744
ENSG00000128422	KRT17	3.07385	1.29739e-05	6.35034e-05
ENSG00000198535	C2CD4A	3.07319	3.53855e-08	3.61883e-07
ENSG00000122133	PAEP	3.06429	3.60448e-07	2.72798e-06
ENSG00000095970	TREM2	3.05917	4.47596e-13	3.95893e-11
ENSG00000166670	MMP10	3.05879	3.95712e-09	5.45037e-08
ENSG00000120659	TNFSF11	3.05818	1.45453e-12	8.6547e-11
ENSG00000149948	HMGA2	3.05364	2.33491e-11	7.65655e-10
ENSG00000213886	UBD	3.0534	2.05268e-08	2.24219e-07
ENSG00000173391	OLR1	3.05177	1.04552e-12	6.81587e-11
ENSG00000078399	HOXA9	3.04547	2.20436e-08	2.37772e-07
ENSG00000135094	SDS	3.03862	8.2647e-13	5.87979e-11
ENSG00000145040	UCN2	3.02927	1.59373e-07	1.34424e-06
ENSG00000118193	KIF14	3.02885	1.76333e-15	1.59017e-12
ENSG00000140873	ADAMTS18	3.023	4.69164e-10	9.02151e-09
ENSG00000148735	PLEKHS1	3.01158	3.99857e-06	2.24532e-05
ENSG00000100557	C14orf105	3.0077	8.5826e-06	4.42043e-05
ENSG00000102854	MSLN	3.00487	6.54099e-07	4.58177e-06
ENSG00000154252	GAL3ST2	2.99818	4.89175e-09	6.52899e-08
ENSG00000263513	FAM72C	2.98619	1.68604e-11	5.89537e-10
ENSG00000163347	CLDN1	2.98504	3.80101e-09	5.27978e-08
ENSG00000108821	COL1A1	2.97543	1.06916e-14	3.64473e-12
ENSG00000043355	ZIC2	2.9527	7.8588e-06	4.08557e-05
ENSG00000009765	IYD	2.9488	0.00014261	0.000518909
ENSG00000107807	TLX1	2.94405	2.49321e-06	1.4981e-05
ENSG00000204613	TRIM10	2.94398	4.10941e-06	2.30142e-05
ENSG00000187730	GABRD	2.94376	1.61366e-16	8.80142e-13
ENSG00000239605	C2orf61	2.94284	1.45832e-10	3.30049e-09
ENSG00000124875	CXCL6	2.9348	9.27252e-08	8.36418e-07
ENSG00000167767	KRT80	2.93222	4.30162e-06	2.39169e-05
ENSG00000148773	MKI67	2.92788	3.33209e-13	3.26485e-11
ENSG00000248405	PRR5-ARHGAP8	2.92327	7.24112e-15	2.96216e-12
ENSG00000047936	ROS1	2.91029	3.34488e-06	1.92516e-05
ENSG00000275718	CCL15	2.90697	4.18021e-05	0.0001762
ENSG00000175063	UBE2C	2.89802	8.61993e-12	3.37435e-10
ENSG00000197472	ZNF695	2.89212	2.69618e-13	2.74023e-11
ENSG00000117650	NEK2	2.89147	3.67718e-13	3.45803e-11
ENSG00000248329	APELA	2.88736	1.06341e-08	1.26919e-07
ENSG00000123485	HJURP	2.87988	7.60473e-13	5.48177e-11
ENSG00000066279	ASPM	2.87774	1.49496e-12	8.79932e-11
ENSG00000130675	MNX1	2.87687	2.00809e-08	2.20083e-07
ENSG00000169429	CXCL8	2.8594	1.14146e-08	1.35248e-07
ENSG00000084453	SLCO1A2	2.85224	3.17852e-07	2.44294e-06
ENSG00000179934	CCR8	2.84879	4.20471e-10	8.21267e-09
ENSG00000011083	SLC6A7	2.84615	4.12099e-06	2.30694e-05
ENSG00000136883	KIF12	2.84397	9.90381e-05	0.000377225
ENSG00000126583	PRKCG	2.84308	1.07912e-07	9.53953e-07
ENSG00000107593	PKD2L1	2.83793	2.39416e-10	5.08114e-09
ENSG00000088325	TPX2	2.83582	4.88481e-14	8.88113e-12
ENSG00000147614	ATP6V0D2	2.83439	8.39051e-07	5.70869e-06
ENSG00000183091	NEB	2.832	1.01444e-10	2.44827e-09
ENSG00000204616	TRIM31	2.8203	7.86253e-06	4.08557e-05
ENSG00000160161	CILP2	2.81971	1.23986e-10	2.90242e-09
ENSG00000204866	IGFL2	2.81139	5.04345e-08	4.91047e-07
ENSG00000165376	CLDN2	2.80809	3.61908e-05	0.00015539
ENSG00000129991	TNNI3	2.80614	4.14062e-07	3.08108e-06
ENSG00000160471	COX6B2	2.80035	3.50651e-09	4.90406e-08
ENSG00000131747	TOP2A	2.79741	3.70142e-14	7.29716e-12
ENSG00000183856	IQGAP3	2.79247	2.60249e-14	6.08349e-12
ENSG00000119888	EPCAM	2.79016	6.28955e-06	3.34251e-05
ENSG00000184661	CDCA2	2.78484	7.81875e-13	5.61133e-11
ENSG00000203499	FAM83H-AS1	2.7753	5.49429e-08	5.30402e-07
ENSG00000117724	CENPF	2.76707	9.51098e-14	1.2969e-11
ENSG00000153294	ADGRF4	2.76675	4.12865e-05	0.000174274
ENSG00000133216	EPHB2	2.75995	3.46633e-09	4.86028e-08
ENSG00000169067	ACTBL2	2.74968	3.47564e-08	3.56787e-07
ENSG00000175832	ETV4	2.74955	2.95362e-12	1.45135e-10
ENSG00000134028	ADAMDEC1	2.74157	8.52812e-05	0.000330677
ENSG00000138180	CEP55	2.73812	5.90144e-14	9.99774e-12
ENSG00000184937	WT1	2.7367	1.8977e-05	8.85179e-05
ENSG00000196711	ALKAL1	2.73439	5.20857e-09	6.88988e-08
ENSG00000165891	E2F7	2.7342	1.5156e-12	8.88877e-11
ENSG00000113249	HAVCR1	2.7339	3.2618e-06	1.88397e-05
ENSG00000078098	FAP	2.73161	2.68649e-12	1.34022e-10
ENSG00000196335	STK31	2.7189	2.76316e-11	8.71169e-10
ENSG00000065328	MCM10	2.71573	8.35343e-14	1.23142e-11
ENSG00000169679	BUB1	2.71429	1.28602e-13	1.60634e-11
ENSG00000105664	COMP	2.71246	4.8174e-07	3.52066e-06
ENSG00000174371	EXO1	2.70084	2.88469e-14	6.29363e-12
ENSG00000092853	CLSPN	2.69484	1.96327e-15	1.60625e-12
ENSG00000062038	CDH3	2.69268	3.3888e-08	3.49627e-07
ENSG00000138755	CXCL9	2.68766	1.44488e-09	2.3021e-08
ENSG00000169248	CXCL11	2.6816	1.37936e-08	1.59171e-07
ENSG00000133048	CHI3L1	2.68066	2.00809e-08	2.20083e-07
ENSG00000179603	GRM8	2.68026	2.04698e-12	1.08055e-10
ENSG00000135100	HNF1A	2.67685	1.02343e-06	6.80745e-06
ENSG00000075290	WNT8B	2.67005	2.11572e-08	2.29883e-07
ENSG00000127564	PKMYT1	2.65983	4.25054e-12	1.93737e-10
ENSG00000189143	CLDN4	2.64844	1.51577e-06	9.63207e-06
ENSG00000125398	SOX9	2.64616	7.0945e-13	5.20571e-11
ENSG00000115163	CENPA	2.63777	3.96322e-11	1.17482e-09
ENSG00000204869	IGFL4	2.63452	1.60587e-05	7.65645e-05
ENSG00000186790	FOXE3	2.63439	2.32315e-09	3.50034e-08
ENSG00000189433	GJB4	2.63395	5.15844e-06	2.81085e-05
ENSG00000145103	ILDR1	2.63297	7.28235e-09	9.18037e-08
ENSG00000111537	IFNG	2.62374	9.42035e-07	6.3304e-06
ENSG00000135451	TROAP	2.6189	4.80068e-13	4.07013e-11
ENSG00000164362	TERT	2.61265	5.91942e-08	5.66761e-07
ENSG00000106483	SFRP4	2.6097	5.01229e-07	3.64192e-06
ENSG00000126787	DLGAP5	2.6091	4.19382e-12	1.92222e-10
ENSG00000156970	BUB1B	2.60899	4.17284e-13	3.83596e-11
ENSG00000163673	DCLK3	2.60395	2.27469e-13	2.41693e-11
ENSG00000100985	MMP9	2.59964	3.98734e-07	2.98467e-06
ENSG00000112984	KIF20A	2.59955	6.43532e-12	2.65912e-10
ENSG00000139292	LGR5	2.59528	3.00638e-06	1.75128e-05
ENSG00000165304	MELK	2.59264	8.73558e-13	6.05679e-11
ENSG00000133063	CHIT1	2.58934	4.26257e-06	2.3724e-05
ENSG00000072571	HMMR	2.58916	8.85129e-12	3.44842e-10
ENSG00000186007	LEMD1	2.56906	9.09498e-10	1.56489e-08
ENSG00000094804	CDC6	2.56632	1.1466e-13	1.47731e-11
ENSG00000197153	HIST1H3J	2.56261	1.71481e-09	2.66978e-08
ENSG00000179772	FOXS1	2.55256	9.37495e-14	1.2891e-11
ENSG00000168078	PBK	2.54667	1.6314e-10	3.63193e-09
ENSG00000186193	SAPCD2	2.54579	4.44775e-11	1.27682e-09
ENSG00000051341	POLQ	2.54319	1.82353e-11	6.24234e-10
ENSG00000164749	HNF4G	2.53896	0.000247498	0.00084512
ENSG00000088882	CPXM1	2.52846	1.21494e-11	4.50796e-10
ENSG00000181085	MAPK15	2.52823	1.42232e-11	5.12632e-10
ENSG00000111206	FOXM1	2.52549	4.3522e-13	3.93453e-11
ENSG00000142661	MYOM3	2.52177	5.3189e-07	3.83575e-06
ENSG00000160867	FGFR4	2.52099	2.57832e-10	5.40885e-09
ENSG00000090889	KIF4A	2.50537	6.62766e-14	1.04277e-11
ENSG00000075218	GTSE1	2.50459	6.08737e-13	4.63291e-11
ENSG00000143228	NUF2	2.49945	6.99656e-13	5.15697e-11
ENSG00000165480	SKA3	2.49726	1.03119e-12	6.81587e-11
ENSG00000197757	HOXC6	2.49725	6.11124e-08	5.79699e-07
ENSG00000112742	TTK	2.48738	3.02468e-11	9.30318e-10
ENSG00000129810	SGO1	2.48448	1.16318e-13	1.48697e-11
ENSG00000113946	CLDN16	2.48315	1.18228e-06	7.729e-06
ENSG00000236699	ARHGEF38	2.47529	9.64667e-11	2.37724e-09
ENSG00000225614	ZNF469	2.45822	4.47596e-13	3.95893e-11
ENSG00000121621	KIF18A	2.45812	7.33465e-14	1.11127e-11
ENSG00000203747	FCGR3A	2.45678	6.27584e-11	1.68901e-09
ENSG00000137807	KIF23	2.44663	1.11813e-14	3.71421e-12
ENSG00000114346	ECT2	2.44613	1.39997e-15	1.34751e-12
ENSG00000035499	DEPDC1B	2.44168	1.42232e-11	5.12632e-10
ENSG00000123473	STIL	2.44165	3.3503e-15	1.93724e-12
ENSG00000170312	CDK1	2.44095	5.9405e-12	2.51825e-10
ENSG00000138152	BTBD16	2.42958	2.80997e-10	5.84237e-09
ENSG00000050344	NFE2L3	2.42831	6.75864e-16	1.10592e-12
ENSG00000138316	ADAMTS14	2.42139	1.84644e-15	1.59017e-12
ENSG00000087116	ADAMTS2	2.41708	1.83796e-13	2.04589e-11
ENSG00000186564	FOXD2	2.41507	1.73077e-11	6.02566e-10
ENSG00000178999	AURKB	2.41444	3.27191e-09	4.64742e-08
ENSG00000111981	ULBP1	2.40854	2.64019e-09	3.90256e-08
ENSG00000162849	KIF26B	2.40477	6.0031e-13	4.59013e-11
ENSG00000268104	SLC6A14	2.39535	0.000104615	0.000395431
ENSG00000007952	NOX1	2.39345	6.1765e-08	5.84535e-07
ENSG00000103355	PRSS33	2.39314	6.44975e-05	0.000259394
ENSG00000109805	NCAPG	2.3849	3.14404e-11	9.59813e-10
ENSG00000146670	CDCA5	2.38117	1.30324e-12	8.10832e-11
ENSG00000182492	BGN	2.37262	2.24267e-13	2.39848e-11
ENSG00000253649	PRSS51	2.36852	9.02777e-08	8.16569e-07
ENSG00000169245	CXCL10	2.36566	2.6399e-08	2.79771e-07
ENSG00000143476	DTL	2.36262	6.43827e-14	1.03284e-11
ENSG00000121152	NCAPH	2.35173	4.99282e-12	2.19617e-10
ENSG00000024526	DEPDC1	2.34434	4.1551e-10	8.14251e-09
ENSG00000171848	RRM2	2.3425	3.01746e-09	4.35404e-08
ENSG00000141738	GRB7	2.33948	8.35028e-07	5.68368e-06
ENSG00000071539	TRIP13	2.33765	3.49087e-14	7.05199e-12
ENSG00000276043	UHRF1	2.33599	1.38147e-13	1.65e-11
ENSG00000163121	NEURL3	2.33298	3.56562e-06	2.03503e-05
ENSG00000177602	GSG2	2.32786	2.79912e-11	8.79118e-10
ENSG00000261587	TMEM249	2.3224	1.00043e-08	1.20192e-07
ENSG00000215784	FAM72D	2.32044	1.68614e-11	5.89537e-10
ENSG00000258227	CLEC5A	2.31426	5.74133e-11	1.56315e-09
ENSG00000234602	MCIDAS	2.3141	2.67721e-06	1.59183e-05
ENSG00000176244	ACBD7	2.31081	2.91438e-09	4.23146e-08
ENSG00000111012	CYP27B1	2.30743	3.03462e-12	1.47345e-10
ENSG00000170703	TTLL6	2.3064	0.000124135	0.000460596
ENSG00000131203	IDO1	2.30502	2.42778e-06	1.46104e-05
ENSG00000183734	ASCL2	2.30371	2.4443e-05	0.00010994
ENSG00000241484	ARHGAP8	2.30209	4.30802e-12	1.9473e-10
ENSG00000167618	LAIR2	2.29821	0.000208415	0.00072725
ENSG00000171388	APLN	2.29669	1.75767e-10	3.85534e-09
ENSG00000188610	FAM72B	2.2923	2.99385e-12	1.45799e-10
ENSG00000008300	CELSR3	2.29123	9.36134e-13	6.30369e-11
ENSG00000137812	KNL1	2.28933	1.37025e-10	3.13587e-09
ENSG00000166897	ELFN2	2.28775	3.94405e-06	2.2208e-05
ENSG00000144395	CCDC150	2.2865	5.0065e-13	4.17966e-11
ENSG00000105219	CNTD2	2.28596	4.40532e-07	3.24705e-06
ENSG00000111057	KRT18	2.28519	1.23142e-05	6.06918e-05
ENSG00000093009	CDC45	2.28019	1.23103e-11	4.55731e-10
ENSG00000278023	RDM1	2.27996	1.31457e-09	2.13185e-08
ENSG00000104899	AMH	2.27569	1.97505e-07	1.61266e-06
ENSG00000117399	CDC20	2.27257	8.06126e-09	9.96272e-08
ENSG00000118513	MYB	2.27257	1.1608e-07	1.01573e-06
ENSG00000150337	FCGR1A	2.27181	1.19906e-11	4.48977e-10
ENSG00000088836	SLC4A11	2.26995	1.76405e-06	1.10467e-05
ENSG00000154920	EME1	2.2692	1.52844e-14	4.08945e-12
ENSG00000169436	COL22A1	2.26849	1.70232e-08	1.90789e-07
ENSG00000168779	SHOX2	2.26804	1.56757e-07	1.32355e-06
ENSG00000166803	PCLAF	2.26695	8.56771e-10	1.48825e-08
ENSG00000170439	METTL7B	2.26481	0.000163653	0.000585963
ENSG00000101670	LIPG	2.25745	6.35679e-09	8.20317e-08
ENSG00000277632	CCL3	2.25713	7.08888e-08	6.59814e-07
ENSG00000089685	BIRC5	2.25339	3.23432e-09	4.60202e-08
ENSG00000189410	SH2D5	2.25192	2.81669e-06	1.65425e-05
ENSG00000165490	DDIAS	2.25154	9.96991e-12	3.82952e-10
ENSG00000169607	CKAP2L	2.25095	7.06381e-12	2.86102e-10
ENSG00000163734	CXCL3	2.25034	1.59657e-05	7.61432e-05
ENSG00000011426	ANLN	2.24964	6.53229e-14	1.03775e-11
ENSG00000255274	TMPRSS4-AS1	2.24827	4.28276e-08	4.26789e-07
ENSG00000101104	PABPC1L	2.24755	9.23277e-13	6.2428e-11
ENSG00000157193	LRP8	2.24699	1.62301e-12	9.25342e-11
ENSG00000134690	CDCA8	2.23997	2.6926e-11	8.52206e-10
ENSG00000226650	KIF4B	2.23861	1.06046e-09	1.7889e-08
ENSG00000146410	MTFR2	2.23773	3.62582e-13	3.44937e-11
ENSG00000166851	PLK1	2.23134	2.33491e-11	7.65655e-10
ENSG00000171617	ENC1	2.22981	3.39006e-14	6.93394e-12
ENSG00000173894	CBX2	2.22661	2.67523e-10	5.57641e-09
ENSG00000169174	PCSK9	2.22536	9.63647e-06	4.89087e-05
ENSG00000125508	SRMS	2.2247	2.24627e-05	0.000102184
ENSG00000275688	CCL15-CCL14	2.22267	0.00028515	0.000959079
ENSG00000176887	SOX11	2.22148	0.000183384	0.000648808
ENSG00000101194	SLC17A9	2.21994	7.53348e-09	9.42434e-08
ENSG00000135480	KRT7	2.21522	8.19732e-05	0.000319744
ENSG00000128578	STRIP2	2.21462	1.88094e-14	4.6633e-12
ENSG00000100867	DHRS2	2.214	3.64845e-06	2.07578e-05
ENSG00000154839	SKA1	2.21285	1.05104e-11	4.00891e-10
ENSG00000160957	RECQL4	2.21154	1.46282e-13	1.7345e-11
ENSG00000198734	F5	2.20979	0.000171293	0.00060985
ENSG00000158402	CDC25C	2.2093	7.33227e-10	1.3098e-08
ENSG00000123496	IL13RA2	2.20682	2.72716e-06	1.61293e-05
ENSG00000058085	LAMC2	2.20679	1.18361e-12	7.50672e-11
ENSG00000198826	ARHGAP11A	2.20581	8.97825e-14	1.27749e-11
ENSG00000258947	TUBB3	2.19957	3.35233e-08	3.46083e-07
ENSG00000078081	LAMP3	2.1959	1.94497e-07	1.59207e-06
ENSG00000075702	WDR62	2.19259	4.17284e-13	3.83596e-11
ENSG00000148677	ANKRD1	2.18682	5.06193e-05	0.000209268
ENSG00000163975	MELTF	2.18674	1.49496e-12	8.79932e-11
ENSG00000139572	GPR84	2.18577	7.97085e-09	9.87337e-08
ENSG00000228727	SAPCD1	2.18545	2.53472e-09	3.76708e-08
ENSG00000237649	KIFC1	2.18519	1.35325e-10	3.11001e-09
ENSG00000175874	CREG2	2.177	2.91051e-06	1.70453e-05
ENSG00000129988	LBP	2.17453	0.0001739	0.000618641
ENSG00000196584	XRCC2	2.17415	1.33706e-14	4.05153e-12
ENSG00000086991	NOX4	2.16608	4.89186e-09	6.52899e-08
ENSG00000128342	LIF	2.16397	1.04552e-12	6.81587e-11
ENSG00000135638	EMX1	2.16294	0.000123164	0.000457356
ENSG00000137869	CYP19A1	2.16273	5.54593e-09	7.289e-08
ENSG00000196460	RFX8	2.16141	1.94262e-08	2.13803e-07
ENSG00000111247	RAD51AP1	2.1564	8.47487e-14	1.23816e-11
ENSG00000189057	FAM111B	2.15466	2.71848e-09	3.99664e-08
ENSG00000130203	APOE	2.15441	3.04081e-08	3.18138e-07
ENSG00000164761	TNFRSF11B	2.15401	1.36412e-08	1.57635e-07
ENSG00000131015	ULBP2	2.15398	6.60547e-07	4.61706e-06
ENSG00000196932	TMEM26	2.15381	3.34073e-14	6.91954e-12
ENSG00000205277	MUC12	2.15119	8.56188e-05	0.000331907
ENSG00000119969	HELLS	2.14942	1.13494e-14	3.71421e-12
ENSG00000149380	P4HA3	2.14842	4.73228e-12	2.11569e-10
ENSG00000138083	SIX3	2.14595	0.000123263	0.000457565
ENSG00000140835	CHST4	2.14317	9.33591e-05	0.000357927
ENSG00000137804	NUSAP1	2.14287	2.6238e-11	8.33656e-10
ENSG00000132749	TESMIN	2.14213	2.28262e-12	1.15636e-10
ENSG00000205089	CCNI2	2.13643	2.87032e-06	1.68401e-05
ENSG00000186340	THBS2	2.13422	9.02177e-09	1.10167e-07
ENSG00000101003	GINS1	2.12853	6.2594e-13	4.71994e-11
ENSG00000013588	GPRC5A	2.12825	8.77497e-10	1.51621e-08
ENSG00000076382	SPAG5	2.12789	9.49167e-13	6.36526e-11
ENSG00000123843	C4BPB	2.1128	0.000177915	0.000631229
ENSG00000104951	IL4I1	2.11196	6.30906e-08	5.9639e-07
ENSG00000087586	AURKA	2.11161	5.70727e-12	2.43833e-10
ENSG00000105011	ASF1B	2.11049	1.74433e-09	2.70802e-08
ENSG00000121594	CD80	2.10782	4.72689e-09	6.35547e-08
ENSG00000139618	BRCA2	2.10713	5.36894e-13	4.32768e-11
ENSG00000134668	SPOCD1	2.10544	2.39207e-09	3.5811e-08
ENSG00000183742	MACC1	2.09875	2.68973e-06	1.59406e-05
ENSG00000142945	KIF2C	2.09666	5.67733e-13	4.44489e-11
ENSG00000171320	ESCO2	2.09511	1.02422e-07	9.1083e-07
ENSG00000186603	HPDL	2.09233	2.7276e-08	2.88318e-07
ENSG00000138778	CENPE	2.09065	5.67733e-13	4.44489e-11
ENSG00000130720	FIBCD1	2.08964	0.000270501	0.000913944
ENSG00000105697	HAMP	2.07903	6.0465e-07	4.27198e-06
ENSG00000182010	RTKN2	2.07878	5.75597e-07	4.1075e-06
ENSG00000111110	PPM1H	2.07763	7.88383e-11	2.02835e-09
ENSG00000183682	BMP8A	2.07332	2.1325e-12	1.10076e-10
ENSG00000152253	SPC25	2.0693	4.69187e-10	9.02151e-09
ENSG00000197299	BLM	2.06787	3.52519e-13	3.37325e-11
ENSG00000186854	TRABD2A	2.06734	2.79155e-06	1.64191e-05
ENSG00000085840	ORC1	2.06593	7.68696e-11	1.98707e-09
ENSG00000115363	EVA1A	2.06039	4.00611e-10	7.88832e-09
ENSG00000080986	NDC80	2.05964	2.11886e-13	2.29609e-11
ENSG00000157399	ARSE	2.05772	7.28493e-07	5.05099e-06
ENSG00000138160	KIF11	2.05728	4.42528e-12	1.98931e-10
ENSG00000119915	ELOVL3	2.0512	3.53483e-07	2.68002e-06
ENSG00000106484	MEST	2.04986	3.01885e-13	3.01204e-11
ENSG00000116771	AGMAT	2.04693	9.67349e-05	0.000369485
ENSG00000180921	FAM83H	2.04524	0.000100602	0.000382027
ENSG00000254726	MEX3A	2.04104	8.03869e-13	5.74398e-11
ENSG00000105048	TNNT1	2.03278	0.000130027	0.000479954
ENSG00000091651	ORC6	2.03078	8.85736e-13	6.08962e-11
ENSG00000168542	COL3A1	2.0246	1.40489e-10	3.19281e-09
ENSG00000109674	NEIL3	2.02392	4.43628e-08	4.39945e-07
ENSG00000137573	SULF1	2.02354	1.28383e-09	2.09028e-08
ENSG00000049768	FOXP3	2.02275	6.1765e-08	5.84535e-07
ENSG00000186871	ERCC6L	2.0182	2.49133e-11	7.99325e-10
ENSG00000095739	BAMBI	2.01773	1.32863e-07	1.14302e-06
ENSG00000106689	LHX2	2.01682	4.60564e-08	4.55085e-07
ENSG00000163808	KIF15	2.0168	1.39588e-12	8.45952e-11
ENSG00000144354	CDCA7	2.01393	1.80685e-09	2.79711e-08
ENSG00000130475	FCHO1	2.01121	1.34603e-09	2.17855e-08
ENSG00000147570	DNAJC5B	2.00963	1.26398e-05	6.20729e-05
ENSG00000262874	C19orf84	2.00895	2.52539e-08	2.6868e-07
ENSG00000159261	CLDN14	2.00462	7.7244e-07	5.30847e-06
ENSG00000129173	E2F8	2.00285	3.42106e-06	1.96004e-05
ENSG00000073792	IGF2BP2	2.00256	1.14033e-09	1.8982e-08
ENSG00000175130	MARCKSL1	2.00119	1.13687e-07	9.97993e-07
ENSG00000162062	C16orf59	1.99407	6.52163e-12	2.67452e-10
ENSG00000140832	MARVELD3	1.98933	9.55197e-06	4.85249e-05
ENSG00000167513	CDT1	1.98917	3.1604e-09	4.51648e-08
ENSG00000146038	DCDC2	1.98846	0.000272502	0.000919958
ENSG00000100253	MIOX	1.98583	0.000123144	0.000457356
ENSG00000114270	COL7A1	1.98382	8.48076e-08	7.75255e-07
ENSG00000187741	FANCA	1.9835	8.49694e-13	5.96718e-11
ENSG00000155918	RAET1L	1.98089	0.000128835	0.000476522
ENSG00000180767	CHST13	1.98045	0.000194803	0.000684615
ENSG00000188306	LRRIQ4	1.97725	3.53219e-06	2.01735e-05
ENSG00000122952	ZWINT	1.97457	3.17659e-10	6.465e-09
ENSG00000198759	EGFL6	1.97338	3.71603e-06	2.10618e-05
ENSG00000049249	TNFRSF9	1.96976	2.09824e-08	2.28282e-07
ENSG00000196550	FAM72A	1.96582	1.36184e-13	1.65e-11
ENSG00000005001	PRSS22	1.96431	0.000189013	0.000666127
ENSG00000077152	UBE2T	1.95509	1.51862e-11	5.41378e-10
ENSG00000132031	MATN3	1.95435	1.24798e-08	1.4628e-07
ENSG00000135747	ZNF670-ZNF695	1.95051	2.25178e-12	1.14429e-10
ENSG00000178752	ERFE	1.94958	7.33227e-10	1.3098e-08
ENSG00000182379	NXPH4	1.94888	1.4902e-05	7.17816e-05
ENSG00000182329	KIAA2012	1.94452	4.23316e-07	3.13295e-06
ENSG00000136492	BRIP1	1.94322	5.55679e-12	2.39278e-10
ENSG00000124766	SOX4	1.94246	5.64981e-14	9.83488e-12
ENSG00000085999	RAD54L	1.93976	1.73788e-12	9.63966e-11
ENSG00000145386	CCNA2	1.93971	2.39207e-09	3.5811e-08
ENSG00000213937	CLDN9	1.93903	8.66795e-06	4.456e-05
ENSG00000123219	CENPK	1.93808	7.21558e-11	1.88007e-09
ENSG00000155629	PIK3AP1	1.93665	3.01746e-09	4.35404e-08
ENSG00000126778	SIX1	1.93647	2.60357e-06	1.55256e-05
ENSG00000165685	TMEM52B	1.934	1.07457e-09	1.80897e-08
ENSG00000135119	RNFT2	1.93295	6.25421e-14	1.01324e-11
ENSG00000171241	SHCBP1	1.93215	4.39118e-11	1.26948e-09
ENSG00000131650	KREMEN2	1.93033	3.23048e-07	2.47706e-06
ENSG00000205869	KRTAP5-1	1.92943	7.24021e-08	6.72752e-07
ENSG00000144481	TRPM8	1.92815	2.05795e-05	9.48037e-05
ENSG00000173621	LRFN4	1.92779	2.97071e-14	6.31295e-12
ENSG00000276085	CCL3L3	1.92502	9.38485e-06	4.77662e-05
ENSG00000140525	FANCI	1.92295	2.92739e-14	6.30275e-12
ENSG00000156509	FBXO43	1.92233	2.24083e-08	2.41229e-07
ENSG00000196155	PLEKHG4	1.92041	6.68714e-11	1.77058e-09
ENSG00000165309	ARMC3	1.91898	4.05885e-05	0.00017201
ENSG00000146955	RAB19	1.91808	1.35493e-05	6.5945e-05
ENSG00000157456	CCNB2	1.91707	4.86425e-11	1.3723e-09
ENSG00000133962	CATSPERB	1.91623	5.75597e-07	4.1075e-06
ENSG00000143512	HHIPL2	1.91581	1.04451e-05	5.25404e-05
ENSG00000138346	DNA2	1.91079	6.07532e-14	1.00415e-11
ENSG00000087237	CETP	1.90968	5.97604e-10	1.10368e-08
ENSG00000162782	TDRD5	1.90736	4.86167e-06	2.66594e-05
ENSG00000186047	DLEU7	1.90581	5.81638e-14	9.99774e-12
ENSG00000108813	DLX4	1.90458	6.63793e-07	4.63777e-06
ENSG00000088305	DNMT3B	1.90433	3.64764e-14	7.27883e-12
ENSG00000179528	LBX2	1.90226	8.16741e-10	1.42934e-08
ENSG00000104415	WISP1	1.89776	2.15308e-05	9.84925e-05
ENSG00000140534	TICRR	1.89752	5.5585e-10	1.04665e-08
ENSG00000133466	C1QTNF6	1.89459	7.53665e-16	1.12111e-12
ENSG00000204262	COL5A2	1.89314	5.41021e-12	2.36073e-10
ENSG00000197506	SLC28A3	1.8928	1.4902e-05	7.17816e-05
ENSG00000170537	TMC7	1.89026	1.65182e-10	3.67237e-09
ENSG00000140678	ITGAX	1.88121	6.85893e-11	1.80438e-09
ENSG00000105467	SYNGR4	1.87978	2.76064e-05	0.000122253
ENSG00000101311	FERMT1	1.87822	1.59312e-08	1.79781e-07
ENSG00000130711	PRDM12	1.8749	2.27727e-07	1.82572e-06
ENSG00000120254	MTHFD1L	1.87158	3.50545e-17	2.86798e-13
ENSG00000145107	TM4SF19	1.87075	1.47736e-05	7.12904e-05
ENSG00000117122	MFAP2	1.86827	2.15369e-09	3.27212e-08
ENSG00000171877	FRMD5	1.8642	2.16956e-10	4.64059e-09
ENSG00000221955	SLC12A8	1.86064	2.3077e-10	4.91039e-09
ENSG00000164109	MAD2L1	1.86036	8.85129e-12	3.44842e-10
ENSG00000139734	DIAPH3	1.85939	1.58774e-09	2.5005e-08
ENSG00000174939	ASPHD1	1.85551	2.79608e-05	0.000123621
ENSG00000162745	OLFML2B	1.85514	1.83892e-08	2.04141e-07
ENSG00000136295	TTYH3	1.85497	4.13783e-12	1.90725e-10
ENSG00000123975	CKS2	1.85463	1.59312e-08	1.79781e-07
ENSG00000143452	HORMAD1	1.85094	0.00010098	0.000383374
ENSG00000134057	CCNB1	1.84899	1.44488e-09	2.3021e-08
ENSG00000235162	C12orf75	1.84762	2.81812e-08	2.96927e-07
ENSG00000197768	STPG3	1.84419	4.18422e-06	2.33664e-05
ENSG00000156802	ATAD2	1.84284	4.08142e-15	2.05561e-12
ENSG00000147434	CHRNA6	1.84153	1.83046e-06	1.14371e-05
ENSG00000100162	CENPM	1.83907	4.16325e-05	0.00017553
ENSG00000183914	DNAH2	1.83542	2.89145e-07	2.24551e-06
ENSG00000068489	PRR11	1.83303	5.22097e-13	4.27154e-11
ENSG00000105173	CCNE1	1.83205	4.50504e-11	1.28874e-09
ENSG00000056736	IL17RB	1.83103	3.02468e-11	9.30318e-10
ENSG00000198901	PRC1	1.82797	2.51199e-13	2.58514e-11
ENSG00000180914	OXTR	1.8266	3.53855e-08	3.61883e-07
ENSG00000101412	E2F1	1.82608	4.29159e-13	3.92309e-11
ENSG00000145244	CORIN	1.82263	5.90438e-10	1.09539e-08
ENSG00000106462	EZH2	1.82157	5.38706e-11	1.479e-09
ENSG00000086300	SNX10	1.8207	1.64537e-12	9.28387e-11
ENSG00000174938	SEZ6L2	1.81968	1.68254e-06	1.0589e-05
ENSG00000198829	SUCNR1	1.81668	2.11069e-07	1.70808e-06
ENSG00000274641	HIST1H2BO	1.81488	1.68104e-05	7.95695e-05
ENSG00000142185	TRPM2	1.81004	9.89247e-11	2.41238e-09
ENSG00000164692	COL1A2	1.80982	1.47937e-09	2.35247e-08
ENSG00000016391	CHDH	1.80838	3.90846e-07	2.93502e-06
ENSG00000164220	F2RL2	1.80489	1.05555e-08	1.26073e-07
ENSG00000124225	PMEPA1	1.80034	3.09972e-10	6.33218e-09
ENSG00000154914	USP43	1.79968	8.26249e-05	0.000321903
ENSG00000147889	CDKN2A	1.79603	0.000231464	0.000796685
ENSG00000178217	SH2D4B	1.79486	2.41942e-05	0.000109001
ENSG00000113368	LMNB1	1.7939	1.37823e-09	2.21968e-08
ENSG00000143674	MAP3K21	1.79276	5.37174e-07	3.87044e-06
ENSG00000135744	AGT	1.79116	2.59148e-06	1.54591e-05
ENSG00000136982	DSCC1	1.78979	3.61482e-15	1.93724e-12
ENSG00000187951	ARHGAP11B	1.78965	2.1325e-12	1.10076e-10
ENSG00000122861	PLAU	1.78869	1.45453e-12	8.6547e-11
ENSG00000147536	GINS4	1.78803	6.80465e-13	5.06112e-11
ENSG00000159216	RUNX1	1.78688	2.81301e-13	2.84131e-11
ENSG00000142408	CACNG8	1.78347	8.76594e-07	5.9296e-06
ENSG00000102384	CENPI	1.78206	2.88469e-14	6.29363e-12
ENSG00000105976	MET	1.78175	5.48302e-12	2.37351e-10
ENSG00000179750	APOBEC3B	1.78151	2.95123e-06	1.72345e-05
ENSG00000278677	HIST1H2AM	1.78015	1.71015e-05	8.069e-05
ENSG00000101255	TRIB3	1.77169	1.04585e-07	9.2654e-07
ENSG00000099985	OSM	1.76634	5.31778e-05	0.000218466
ENSG00000144554	FANCD2	1.76203	5.29445e-13	4.28876e-11
ENSG00000272442	RP11-444E17.6	1.76089	2.10673e-05	9.65616e-05
ENSG00000051180	RAD51	1.75616	1.49496e-12	8.79932e-11
ENSG00000100526	CDKN3	1.75232	6.21409e-09	8.05714e-08
ENSG00000086717	PPEF1	1.74502	2.54938e-05	0.000114135
ENSG00000178773	CPNE7	1.74305	5.87054e-07	4.17469e-06
ENSG00000162063	CCNF	1.73979	8.06716e-12	3.18848e-10
ENSG00000125872	LRRN4	1.73838	1.59657e-05	7.61432e-05
ENSG00000106366	SERPINE1	1.73642	7.79562e-08	7.18242e-07
ENSG00000275591	XKR5	1.73527	6.54006e-05	0.000262614
ENSG00000038945	MSR1	1.7346	4.89186e-09	6.52899e-08
ENSG00000156886	ITGAD	1.73276	6.55677e-05	0.000262879
ENSG00000164045	CDC25A	1.73185	1.03691e-09	1.75641e-08
ENSG00000198019	FCGR1B	1.73178	2.21646e-08	2.38919e-07
ENSG00000108375	RNF43	1.72891	0.000186179	0.000656705
ENSG00000185480	PARPBP	1.72527	2.91541e-10	6.02333e-09
ENSG00000038427	VCAN	1.724	8.4329e-09	1.03672e-07
ENSG00000142731	PLK4	1.72381	1.79989e-11	6.21342e-10
ENSG00000259316	CTD-2116N17.1	1.72002	1.16062e-07	1.01573e-06
ENSG00000172167	MTBP	1.71883	3.67014e-15	1.93724e-12
ENSG00000151725	CENPU	1.71713	5.43602e-08	5.25397e-07
ENSG00000204165	CXorf65	1.71632	5.31842e-07	3.83575e-06
ENSG00000182600	C2orf82	1.71576	1.53025e-06	9.70899e-06
ENSG00000166278	C2	1.71283	4.49386e-07	3.30486e-06
ENSG00000204410	MSH5	1.70797	2.65798e-11	8.42877e-10
ENSG00000151651	ADAM8	1.70686	2.17629e-07	1.75942e-06
ENSG00000157654	PALM2-AKAP2	1.70535	1.64681e-08	1.85329e-07
ENSG00000186818	LILRB4	1.70324	2.45894e-07	1.95129e-06
ENSG00000163535	SGO2	1.70322	2.22137e-12	1.13588e-10
ENSG00000127423	AUNIP	1.70232	4.86834e-13	4.08516e-11
ENSG00000167646	DNAAF3	1.70131	4.68058e-08	4.6221e-07
ENSG00000274267	HIST1H3B	1.70059	0.00011216	0.000420781
ENSG00000152669	CCNO	1.70051	8.26249e-05	0.000321903
ENSG00000136541	ERMN	1.69688	1.62514e-07	1.3665e-06
ENSG00000163507	KIAA1524	1.69618	1.27867e-14	4.00691e-12
ENSG00000068650	ATP11A	1.69389	1.2961e-15	1.34751e-12
ENSG00000029993	HMGB3	1.68776	8.73558e-13	6.05679e-11
ENSG00000114805	PLCH1	1.68279	5.53752e-05	0.000226413
ENSG00000155530	LRGUK	1.67918	8.03122e-07	5.48265e-06
ENSG00000169385	RNASE2	1.67718	3.75027e-06	2.12118e-05
ENSG00000140675	SLC5A2	1.66833	5.32916e-09	7.0437e-08
ENSG00000171208	NETO2	1.66335	5.9873e-07	4.24297e-06
ENSG00000158106	RHPN1	1.66331	6.43532e-12	2.65912e-10
ENSG00000154096	THY1	1.66234	9.75941e-09	1.17768e-07
ENSG00000181544	FANCB	1.66152	4.60317e-13	3.99917e-11
ENSG00000097046	CDC7	1.66101	7.19378e-13	5.25499e-11
ENSG00000175538	KCNE3	1.65689	0.000143709	0.000522558
ENSG00000157470	FAM81A	1.65661	6.58065e-10	1.20312e-08
ENSG00000114854	TNNC1	1.6552	1.30871e-05	6.39999e-05
ENSG00000183019	MCEMP1	1.65208	0.00014261	0.000518909
ENSG00000214872	SMTNL1	1.65068	1.14839e-05	5.71347e-05
ENSG00000176678	FOXL1	1.64963	6.35116e-07	4.46217e-06
ENSG00000179097	HTR1F	1.64519	2.77593e-06	1.63744e-05
ENSG00000154451	GBP5	1.64322	2.27403e-06	1.37611e-05
ENSG00000160606	TLCD1	1.64257	6.82584e-05	0.000272152
ENSG00000270379	HEATR9	1.64235	2.05158e-05	9.45368e-05
ENSG00000111490	TBC1D30	1.64187	8.77497e-10	1.51621e-08
ENSG00000134940	ACRV1	1.64068	1.92169e-08	2.11892e-07
ENSG00000143590	EFNA3	1.63792	4.18548e-06	2.33664e-05
ENSG00000104147	OIP5	1.6337	4.67311e-09	6.28833e-08
ENSG00000162073	PAQR4	1.63292	2.64254e-10	5.5294e-09
ENSG00000142102	PGGHG	1.63183	9.88687e-10	1.68344e-08
ENSG00000120149	MSX2	1.62781	5.59547e-06	3.02373e-05
ENSG00000111602	TIMELESS	1.6272	1.38147e-13	1.65e-11
ENSG00000197721	CR1L	1.62094	0.000106232	0.000400916
ENSG00000148734	NPFFR1	1.61963	1.03335e-06	6.85673e-06
ENSG00000133119	RFC3	1.61861	9.34571e-15	3.39831e-12
ENSG00000120440	TTLL2	1.61844	5.08833e-05	0.000210147
ENSG00000181104	F2R	1.61482	1.08969e-12	7.04769e-11
ENSG00000082684	SEMA5B	1.60899	2.20457e-09	3.34323e-08
ENSG00000165434	PGM2L1	1.608	6.13798e-15	2.57527e-12
ENSG00000172061	LRRC15	1.60566	9.22793e-05	0.000354369
ENSG00000278705	HIST1H4B	1.60504	0.000167998	0.000599815
ENSG00000198286	CARD11	1.60503	0.000186179	0.000656705
ENSG00000198088	NUP62CL	1.60337	7.03937e-09	8.94295e-08
ENSG00000181649	PHLDA2	1.60072	1.35493e-05	6.5945e-05
ENSG00000103253	HAGHL	1.60059	2.71848e-09	3.99664e-08
ENSG00000101463	SYNDIG1	1.6001	3.22236e-05	0.000140345
ENSG00000136943	CTSV	1.59887	9.37425e-05	0.000359061
ENSG00000196950	SLC39A10	1.59667	2.11961e-15	1.65158e-12
ENSG00000188368	PRR19	1.59542	1.62554e-09	2.55023e-08
ENSG00000240204	SMKR1	1.59292	4.96287e-07	3.61083e-06
ENSG00000180113	TDRD6	1.5905	1.23554e-07	1.07082e-06
ENSG00000175985	PLEKHD1	1.58948	2.08999e-05	9.59841e-05
ENSG00000013810	TACC3	1.58832	3.81554e-10	7.59534e-09
ENSG00000089101	CFAP61	1.58602	3.58894e-05	0.000154312
ENSG00000144810	COL8A1	1.58315	6.28955e-06	3.34251e-05
ENSG00000164611	PTTG1	1.5824	1.66669e-05	7.90265e-05
ENSG00000171551	ECEL1	1.58229	0.000135137	0.000495575
ENSG00000268041	CTD-2575K13.6	1.58148	7.33433e-05	0.000289676
ENSG00000175820	CCDC168	1.57865	4.37102e-05	0.000183439
ENSG00000006634	DBF4	1.57673	1.36184e-13	1.65e-11
ENSG00000167550	RHEBL1	1.57581	9.70753e-11	2.38864e-09
ENSG00000188095	MESP2	1.57002	3.31747e-05	0.000144027
ENSG00000070882	OSBPL3	1.56959	1.18e-13	1.49677e-11
ENSG00000149927	DOC2A	1.56609	0.000122702	0.000456209
ENSG00000273154	RP4-583P15.15	1.56575	7.40671e-09	9.30845e-08
ENSG00000170231	FABP6	1.56472	0.000191873	0.000675384
ENSG00000197275	RAD54B	1.56199	2.0194e-12	1.07284e-10
ENSG00000125319	C17orf53	1.56172	7.59034e-11	1.96831e-09
ENSG00000137563	GGH	1.56162	1.70215e-07	1.42104e-06
ENSG00000158555	GDPD5	1.55933	6.34723e-10	1.16565e-08
ENSG00000105699	LSR	1.55796	0.000202275	0.00070844
ENSG00000234511	C5orf58	1.55613	9.80756e-06	4.96541e-05
ENSG00000273045	C2orf15	1.55531	1.66424e-09	2.60095e-08
ENSG00000073111	MCM2	1.55355	1.32127e-12	8.1278e-11
ENSG00000197272	IL27	1.55309	9.04177e-06	4.63504e-05
ENSG00000171989	LDHAL6B	1.55213	2.38315e-05	0.000107488
ENSG00000163599	CTLA4	1.5519	1.99411e-06	1.23038e-05
ENSG00000184445	KNTC1	1.55034	9.10861e-14	1.28486e-11
ENSG00000091879	ANGPT2	1.54976	3.56835e-12	1.68268e-10
ENSG00000186074	CD300LF	1.54409	2.68973e-06	1.59406e-05
ENSG00000129195	FAM64A	1.5419	1.69339e-10	3.7394e-09
ENSG00000102128	RAB40AL	1.53912	6.79905e-06	3.59112e-05
ENSG00000111665	CDCA3	1.53882	1.7698e-05	8.3049e-05
ENSG00000185101	ANO9	1.53828	0.000182003	0.000644335
ENSG00000121211	MND1	1.53548	1.82817e-09	2.81945e-08
ENSG00000128298	BAIAP2L2	1.5353	0.00026457	0.000896679
ENSG00000137809	ITGA11	1.53045	2.24386e-07	1.80247e-06
ENSG00000187498	COL4A1	1.53036	2.22112e-07	1.78859e-06
ENSG00000182676	PPP1R27	1.52857	1.11653e-05	5.58368e-05
ENSG00000184949	FAM227A	1.52846	2.09824e-08	2.28282e-07
ENSG00000225556	C2CD4D	1.52826	6.28907e-07	4.42425e-06
ENSG00000188157	AGRN	1.52802	2.24267e-13	2.39848e-11
ENSG00000212124	TAS2R19	1.52795	0.000130161	0.000480341
ENSG00000216490	IFI30	1.5261	3.16611e-07	2.43454e-06
ENSG00000130635	COL5A1	1.52344	7.8765e-07	5.39486e-06
ENSG00000262180	OCLM	1.51705	3.73643e-07	2.81488e-06
ENSG00000159173	TNNI1	1.51551	9.30081e-05	0.000356666
ENSG00000101825	MXRA5	1.51547	3.08813e-09	4.43255e-08
ENSG00000158714	SLAMF8	1.51353	5.87054e-07	4.17469e-06
ENSG00000116039	ATP6V1B1	1.50935	0.000272506	0.000919958
ENSG00000178295	GEN1	1.50674	2.33634e-10	4.96488e-09
ENSG00000176208	ATAD5	1.50644	3.37937e-13	3.27199e-11
ENSG00000136108	CKAP2	1.50621	1.51862e-11	5.41378e-10
ENSG00000168062	BATF2	1.50518	3.35905e-05	0.000145446
ENSG00000186583	SPATC1	1.50442	9.18028e-06	4.69574e-05
ENSG00000184925	LCN12	1.50344	1.14842e-05	5.71347e-05
ENSG00000054219	LY75	1.50322	2.25285e-06	1.3643e-05
ENSG00000113739	STC2	1.50055	8.21726e-08	7.52429e-07
ENSG00000185958	FAM186A	1.49952	2.5869e-07	2.03703e-06
ENSG00000170289	CNGB3	1.49501	0.000213732	0.000742998
ENSG00000276070	CCL4L2	1.49393	0.000259718	0.000882245
ENSG00000134013	LOXL2	1.4934	7.78537e-10	1.37424e-08
ENSG00000172244	C5orf34	1.49229	1.13026e-13	1.46781e-11
ENSG00000129474	AJUBA	1.49229	2.69388e-07	2.1101e-06
ENSG00000159708	LRRC36	1.49205	3.33128e-05	0.000144473
ENSG00000160949	TONSL	1.49205	1.45453e-12	8.6547e-11
ENSG00000204767	FAM196B	1.48919	3.78188e-06	2.13832e-05
ENSG00000204516	MICB	1.4875	4.11493e-08	4.1182e-07
ENSG00000126709	IFI6	1.48702	1.92769e-05	8.96865e-05
ENSG00000176890	TYMS	1.48397	9.64667e-11	2.37724e-09
ENSG00000155026	RSPH10B	1.48394	6.41259e-06	3.40237e-05
ENSG00000137203	TFAP2A	1.48252	0.000162411	0.000582153
ENSG00000138092	CENPO	1.48243	1.5745e-14	4.08945e-12
ENSG00000163508	EOMES	1.48028	9.90381e-05	0.000377225
ENSG00000197905	TEAD4	1.47949	9.07007e-15	3.37304e-12
ENSG00000182308	DCAF4L1	1.47897	2.83115e-05	0.000125003
ENSG00000166596	CFAP52	1.47663	4.90273e-05	0.000203514
ENSG00000162004	CCDC78	1.47406	1.35645e-07	1.16573e-06
ENSG00000110492	MDK	1.47397	3.06531e-05	0.000134255
ENSG00000213186	TRIM59	1.47161	5.63154e-12	2.4186e-10
ENSG00000271698	GS1-393G12.13	1.47121	2.83741e-05	0.000125246
ENSG00000182481	KPNA2	1.46942	8.38003e-13	5.93604e-11
ENSG00000174669	SLC29A2	1.46744	1.39476e-08	1.60608e-07
ENSG00000131188	PRR7	1.46631	1.71456e-10	3.78104e-09
ENSG00000175894	TSPEAR	1.46606	6.42756e-05	0.000258604
ENSG00000168676	KCTD19	1.46479	7.93965e-05	0.000311322
ENSG00000073350	LLGL2	1.46008	0.000159954	0.000573975
ENSG00000174442	ZWILCH	1.45141	2.68022e-14	6.09117e-12
ENSG00000157999	ANKRD61	1.44797	2.19653e-10	4.68602e-09
ENSG00000140379	BCL2A1	1.44789	0.000100602	0.000382027
ENSG00000243449	C4orf48	1.44785	6.637e-06	3.51233e-05
ENSG00000011422	PLAUR	1.44755	1.06143e-05	5.33259e-05
ENSG00000171631	P2RY6	1.44407	5.15357e-08	5.01056e-07
ENSG00000104738	MCM4	1.44175	2.90976e-11	9.0518e-10
ENSG00000147799	ARHGAP39	1.44061	3.76482e-11	1.12416e-09
ENSG00000127586	CHTF18	1.44029	6.26605e-12	2.62229e-10
ENSG00000140511	HAPLN3	1.43825	9.76977e-10	1.66871e-08
ENSG00000159374	M1AP	1.43812	0.000268511	0.000907967
ENSG00000112706	IMPG1	1.43675	1.47739e-05	7.12904e-05
ENSG00000149554	CHEK1	1.43546	1.83796e-13	2.04589e-11
ENSG00000102265	TIMP1	1.43442	1.08742e-09	1.82685e-08
ENSG00000046604	DSG2	1.43295	2.8196e-05	0.000124527
ENSG00000111799	COL12A1	1.43122	3.81966e-06	2.15819e-05
ENSG00000147697	GSDMC	1.42675	6.584e-05	0.000263795
ENSG00000121904	CSMD2	1.42325	1.68254e-06	1.0589e-05
ENSG00000146918	NCAPG2	1.42298	1.12015e-12	7.18788e-11
ENSG00000112379	ARFGEF3	1.41938	9.221e-06	4.70774e-05
ENSG00000175643	RMI2	1.41807	1.47431e-08	1.6823e-07
ENSG00000131153	GINS2	1.41749	1.10545e-06	7.28201e-06
ENSG00000217442	SYCE3	1.41551	2.74909e-05	0.000121797
ENSG00000198554	WDHD1	1.41362	6.0031e-13	4.59013e-11
ENSG00000164430	MB21D1	1.41354	6.0031e-13	4.59013e-11
ENSG00000105717	PBX4	1.4123	1.55078e-09	2.44937e-08
ENSG00000136122	BORA	1.41168	6.51955e-11	1.73462e-09
ENSG00000157388	CACNA1D	1.41108	8.5704e-08	7.82138e-07
ENSG00000100479	POLE2	1.41102	2.39629e-11	7.77986e-10
ENSG00000165244	ZNF367	1.41047	7.60473e-13	5.48177e-11
ENSG00000148200	NR6A1	1.41042	1.27503e-05	6.254e-05
ENSG00000138795	LEF1	1.40804	8.11006e-07	5.53168e-06
ENSG00000179051	RCC2	1.40623	4.86834e-13	4.08516e-11
ENSG00000152056	AP1S3	1.40501	3.64913e-05	0.000156393
ENSG00000125895	TMEM74B	1.40392	1.86299e-05	8.70226e-05
ENSG00000158486	DNAH3	1.4036	9.3027e-06	4.74354e-05
ENSG00000188211	NCR3LG1	1.40277	7.16423e-08	6.6607e-07
ENSG00000160883	HK3	1.40202	3.09097e-05	0.00013527
ENSG00000260027	HOXB7	1.40095	0.000256851	0.000873411
ENSG00000196296	ATP2A1	1.40026	1.72121e-08	1.92642e-07
ENSG00000277957	SENP3-EIF4A1	1.39917	2.30218e-05	0.000104579
ENSG00000073464	CLCN4	1.3922	7.50157e-07	5.18363e-06
ENSG00000112655	PTK7	1.38978	5.9873e-07	4.24297e-06
ENSG00000167968	DNASE1L2	1.38759	1.51982e-07	1.28921e-06
ENSG00000160401	CFAP157	1.38657	2.38233e-14	5.64958e-12
ENSG00000118557	PMFBP1	1.38648	7.06557e-06	3.71152e-05
ENSG00000083307	GRHL2	1.38476	0.000151627	0.000548303
ENSG00000000460	C1orf112	1.38417	1.29784e-14	4.00691e-12
ENSG00000100053	CRYBB3	1.38313	0.000124606	0.000462238
ENSG00000138182	KIF20B	1.38252	4.86084e-12	2.1555e-10
ENSG00000162892	IL24	1.3823	0.00010963	0.000412008
ENSG00000112559	MDFI	1.38202	5.75597e-07	4.1075e-06
ENSG00000273604	EPOP	1.38183	3.39699e-07	2.58896e-06
ENSG00000255152	MSH5-SAPCD1	1.38105	7.95363e-07	5.44085e-06
ENSG00000180198	RCC1	1.37887	9.88687e-10	1.68344e-08
ENSG00000149257	SERPINH1	1.37597	1.5365e-12	8.94727e-11
ENSG00000101224	CDC25B	1.37569	2.94759e-11	9.15206e-10
ENSG00000184492	FOXD4L1	1.37222	5.08312e-05	0.000210038
ENSG00000133106	EPSTI1	1.37221	9.3027e-06	4.74354e-05
ENSG00000163746	PLSCR2	1.37134	4.46093e-06	2.47123e-05
ENSG00000141756	FKBP10	1.36899	2.81757e-06	1.65425e-05
ENSG00000091127	PUS7	1.36815	2.44182e-13	2.54494e-11
ENSG00000167771	RCOR2	1.36776	1.28793e-07	1.11093e-06
ENSG00000164087	POC1A	1.36753	4.46129e-06	2.47123e-05
ENSG00000018280	SLC11A1	1.36677	1.27463e-07	1.10062e-06
ENSG00000149243	KLHL35	1.36108	8.04602e-08	7.37988e-07
ENSG00000105963	ADAP1	1.3606	1.00302e-07	8.96854e-07
ENSG00000188483	IER5L	1.36056	6.50193e-10	1.19139e-08
ENSG00000137474	MYO7A	1.36022	3.93445e-09	5.42371e-08
ENSG00000155011	DKK2	1.35843	0.00011758	0.00043886
ENSG00000183150	GPR19	1.35818	1.23415e-08	1.44763e-07
ENSG00000120889	TNFRSF10B	1.35811	6.82252e-14	1.05318e-11
ENSG00000039139	DNAH5	1.35664	1.00698e-05	5.08712e-05
ENSG00000100473	COCH	1.35514	8.06843e-05	0.000315318
ENSG00000106397	PLOD3	1.35472	1.31463e-11	4.80164e-10
ENSG00000158164	TMSB15A	1.35464	7.35491e-06	3.84623e-05
ENSG00000027869	SH2D2A	1.35073	2.52007e-06	1.50992e-05
ENSG00000026036	RTEL1-TNFRSF6B	1.35045	7.87921e-10	1.38931e-08
ENSG00000006118	TMEM132A	1.34979	1.51982e-07	1.28921e-06
ENSG00000140937	CDH11	1.34887	4.07235e-06	2.28205e-05
ENSG00000198108	CHSY3	1.34794	7.97085e-09	9.87337e-08
ENSG00000164484	TMEM200A	1.34659	0.000118496	0.000442178
ENSG00000119042	SATB2	1.34304	8.21726e-08	7.52429e-07
ENSG00000105261	OVOL3	1.34245	1.63719e-05	7.78985e-05
ENSG00000175264	CHST1	1.34184	7.33227e-10	1.3098e-08
ENSG00000183317	EPHA10	1.34041	1.83141e-05	8.57438e-05
ENSG00000113140	SPARC	1.33986	1.10384e-08	1.31075e-07
ENSG00000011201	ANOS1	1.33926	4.71147e-06	2.59226e-05
ENSG00000189269	DRICH1	1.33842	2.4332e-05	0.000109531
ENSG00000127507	ADGRE2	1.33637	2.56747e-06	1.53438e-05
ENSG00000101276	SLC52A3	1.33553	8.39431e-05	0.000326184
ENSG00000137101	CD72	1.33478	2.61572e-06	1.5581e-05
ENSG00000089558	KCNH4	1.33446	0.00014261	0.000518909
ENSG00000138074	SLC5A6	1.33392	2.98589e-11	9.23595e-10
ENSG00000139998	RAB15	1.33323	2.71848e-09	3.99664e-08
ENSG00000132000	PODNL1	1.33155	4.3617e-07	3.21924e-06
ENSG00000146263	MMS22L	1.33018	5.1485e-13	4.23341e-11
ENSG00000184307	ZDHHC23	1.32902	6.1765e-08	5.84535e-07
ENSG00000127364	TAS2R4	1.32894	8.32812e-05	0.000324075
ENSG00000165923	AGBL2	1.32815	1.65043e-07	1.38209e-06
ENSG00000243444	PALM2	1.32784	3.64844e-06	2.07578e-05
ENSG00000127328	RAB3IP	1.32695	4.3353e-11	1.25778e-09
ENSG00000137309	HMGA1	1.32492	0.000153963	0.000555402
ENSG00000160932	LY6E	1.32485	3.65506e-08	3.72402e-07
ENSG00000169783	LINGO1	1.32327	7.93269e-06	4.11549e-05
ENSG00000128059	PPAT	1.32259	1.37744e-14	4.0569e-12
ENSG00000006327	TNFRSF12A	1.32148	1.71974e-07	1.43207e-06
ENSG00000196421	LINC00176	1.3205	7.64944e-07	5.26579e-06
ENSG00000126231	PROZ	1.31924	9.89931e-05	0.000377225
ENSG00000127366	TAS2R5	1.31872	6.58367e-05	0.000263795
ENSG00000117586	TNFSF4	1.31858	7.48713e-06	3.90912e-05
ENSG00000204531	POU5F1	1.31768	5.9549e-05	0.000241607
ENSG00000239672	NME1	1.31521	1.34905e-08	1.56224e-07
ENSG00000112877	CEP72	1.31297	1.62301e-12	9.25342e-11
ENSG00000112242	E2F3	1.31283	2.51522e-16	1.02891e-12
ENSG00000110944	IL23A	1.31024	7.8001e-07	5.34701e-06
ENSG00000135077	HAVCR2	1.30913	1.21012e-07	1.05158e-06
ENSG00000161921	CXCL16	1.30794	4.07091e-08	4.08664e-07
ENSG00000134460	IL2RA	1.30694	8.74501e-06	4.49277e-05
ENSG00000153551	CMTM7	1.30034	2.52807e-05	0.000113334
ENSG00000186638	KIF24	1.29776	9.45661e-12	3.64949e-10
ENSG00000139146	FAM60A	1.29763	8.29248e-11	2.10046e-09
ENSG00000106537	TSPAN13	1.29709	0.000104615	0.000395431
ENSG00000161911	TREML1	1.29308	0.000152786	0.000551537
ENSG00000135048	TMEM2	1.2921	4.7819e-08	4.70513e-07
ENSG00000065911	MTHFD2	1.28961	3.06397e-11	9.40633e-10
ENSG00000219438	FAM19A5	1.28805	7.94145e-05	0.000311322
ENSG00000092607	TBX15	1.28784	1.34323e-05	6.54729e-05
ENSG00000165171	WBSCR27	1.28729	2.50688e-05	0.000112476
ENSG00000013573	DDX11	1.2871	7.68696e-11	1.98707e-09
ENSG00000106077	ABHD11	1.28531	5.67381e-09	7.42724e-08
ENSG00000151490	PTPRO	1.28503	7.72399e-06	4.02252e-05
ENSG00000075275	CELSR1	1.28402	6.99153e-05	0.000277676
ENSG00000160293	VAV2	1.28176	1.60654e-09	2.52524e-08
ENSG00000163467	TSACC	1.28137	8.87089e-09	1.0873e-07
ENSG00000213420	GPC2	1.28018	1.06143e-05	5.33259e-05
ENSG00000105327	BBC3	1.27825	7.88146e-09	9.79228e-08
ENSG00000100625	SIX4	1.27649	6.12242e-06	3.27069e-05
ENSG00000128567	PODXL	1.27624	2.90976e-11	9.0518e-10
ENSG00000185803	SLC52A2	1.27578	7.07287e-10	1.27319e-08
ENSG00000163013	FBXO41	1.27563	3.34837e-09	4.73547e-08
ENSG00000170122	FOXD4	1.27496	1.90315e-05	8.8747e-05
ENSG00000124091	GCNT7	1.27279	2.59148e-06	1.54591e-05
ENSG00000162639	HENMT1	1.27261	4.78127e-09	6.42331e-08
ENSG00000197748	CFAP43	1.27189	3.98423e-08	4.007e-07
ENSG00000113504	SLC12A7	1.26947	6.28504e-09	8.1234e-08
ENSG00000111331	OAS3	1.2679	6.04664e-08	5.74571e-07
ENSG00000058804	NDC1	1.26461	2.51199e-13	2.58514e-11
ENSG00000185482	STAC3	1.26209	1.19575e-09	1.9704e-08
ENSG00000156787	TBC1D31	1.26184	5.44045e-15	2.47284e-12
ENSG00000113721	PDGFRB	1.26096	3.16611e-07	2.43454e-06
ENSG00000131398	KCNC3	1.26002	4.73098e-08	4.66062e-07
ENSG00000149609	C20orf144	1.25892	9.22402e-08	8.32502e-07
ENSG00000188501	LCTL	1.25877	1.22277e-07	1.06144e-06
ENSG00000184361	SPATA32	1.25875	5.69947e-07	4.07785e-06
ENSG00000101306	MYLK2	1.25811	1.66664e-05	7.90265e-05
ENSG00000105486	LIG1	1.25665	4.1551e-10	8.14251e-09
ENSG00000274997	HIST1H2AH	1.25656	0.000193755	0.000681369
ENSG00000141527	CARD14	1.25601	0.000291188	0.000975774
ENSG00000135362	PRR5L	1.25544	4.91393e-07	3.57999e-06
ENSG00000196793	ZNF239	1.25179	5.17933e-09	6.85675e-08
ENSG00000146674	IGFBP3	1.25168	1.3264e-06	8.55156e-06
ENSG00000169247	SH3TC2	1.25154	0.000210016	0.000732103
ENSG00000203760	CENPW	1.24799	6.51308e-08	6.14611e-07
ENSG00000178718	RPP25	1.24501	9.72021e-08	8.72473e-07
ENSG00000012048	BRCA1	1.24442	3.97423e-12	1.85272e-10
ENSG00000120334	CENPL	1.24434	5.33062e-14	9.48098e-12
ENSG00000180878	C11orf42	1.23903	0.000180583	0.000639754
ENSG00000149646	CNBD2	1.23809	9.221e-06	4.70774e-05
ENSG00000183763	TRAIP	1.2374	3.86234e-10	7.66983e-09
ENSG00000125531	FNDC11	1.23729	3.70993e-05	0.000158749
ENSG00000164171	ITGA2	1.23592	1.04298e-05	5.24792e-05
ENSG00000116852	KIF21B	1.23445	4.48191e-05	0.000187468
ENSG00000212993	POU5F1B	1.23444	9.37424e-05	0.000359061
ENSG00000181634	TNFSF15	1.23403	8.03148e-07	5.48265e-06
ENSG00000136378	ADAMTS7	1.23363	7.01429e-08	6.55482e-07
ENSG00000164082	GRM2	1.23326	3.13439e-07	2.41356e-06
ENSG00000113083	LOX	1.23021	2.09824e-08	2.28282e-07
ENSG00000140853	NLRC5	1.22957	6.37637e-08	6.02057e-07
ENSG00000258839	MC1R	1.22949	3.7145e-09	5.1728e-08
ENSG00000132646	PCNA	1.22746	3.54617e-10	7.09364e-09
ENSG00000161888	SPC24	1.22515	2.03027e-08	2.21919e-07
ENSG00000173193	PARP14	1.22471	2.83609e-12	1.40627e-10
ENSG00000110042	DTX4	1.223	9.29107e-07	6.24865e-06
ENSG00000104312	RIPK2	1.2229	3.61482e-15	1.93724e-12
ENSG00000275342	PRAG1	1.22282	6.75684e-06	3.56998e-05
ENSG00000140527	WDR93	1.22248	0.000109629	0.000412008
ENSG00000277161	PIGW	1.22224	1.66344e-13	1.8902e-11
ENSG00000184992	BRI3BP	1.22064	1.71016e-05	8.069e-05
ENSG00000182324	KCNJ14	1.21884	6.17649e-08	5.84535e-07
ENSG00000079462	PAFAH1B3	1.21833	1.92516e-07	1.57823e-06
ENSG00000180340	FZD2	1.21764	2.83362e-07	2.20478e-06
ENSG00000109881	CCDC34	1.21718	3.88947e-09	5.37075e-08
ENSG00000122254	HS3ST2	1.21584	0.000282742	0.000951368
ENSG00000054967	RELT	1.21442	9.65055e-09	1.16885e-07
ENSG00000107815	TWNK	1.21437	2.37358e-13	2.50573e-11
ENSG00000121454	LHX4	1.21069	4.15942e-08	4.15256e-07
ENSG00000130826	DKC1	1.20949	5.19952e-15	2.43085e-12
ENSG00000173852	DPY19L1	1.20904	1.59373e-13	1.84952e-11
ENSG00000261732	LA16c-431H6.6	1.20771	3.26277e-05	0.000141916
ENSG00000061337	LZTS1	1.20712	5.90618e-06	3.17174e-05
ENSG00000197355	UAP1L1	1.20519	1.94098e-10	4.22344e-09
ENSG00000122778	KIAA1549	1.20485	2.29049e-08	2.45927e-07
ENSG00000204839	MROH6	1.20428	0.00016871	0.000601962
ENSG00000112053	SLC26A8	1.20111	2.89705e-06	1.69726e-05
ENSG00000254087	LYN	1.19932	2.30402e-05	0.000104579
ENSG00000162814	SPATA17	1.1983	6.637e-06	3.51233e-05
ENSG00000258643	BCL2L2-PABPN1	1.19708	4.28453e-05	0.000180056
ENSG00000141497	ZMYND15	1.19655	4.2333e-07	3.13295e-06
ENSG00000135763	URB2	1.19619	5.10293e-14	9.17574e-12
ENSG00000120526	NUDCD1	1.1949	1.79923e-14	4.52936e-12
ENSG00000158023	WDR66	1.19442	1.54486e-06	9.77894e-06
ENSG00000171722	SPATA46	1.19389	0.000186141	0.000656705
ENSG00000125885	MCM8	1.19266	5.64981e-14	9.83488e-12
ENSG00000164465	DCBLD1	1.19157	4.86084e-12	2.1555e-10
ENSG00000162490	DRAXIN	1.19058	1.95693e-06	1.21247e-05
ENSG00000141696	P3H4	1.19056	1.51467e-09	2.39927e-08
ENSG00000129667	RHBDF2	1.18883	1.1976e-07	1.04181e-06
ENSG00000164934	DCAF13	1.18632	1.48388e-13	1.74681e-11
ENSG00000128944	KNSTRN	1.18517	9.40684e-11	2.33218e-09
ENSG00000205336	ADGRG1	1.18515	3.46588e-07	2.63778e-06
ENSG00000015475	BID	1.1844	1.16772e-09	1.93591e-08
ENSG00000166073	GPR176	1.1839	1.7375e-07	1.44465e-06
ENSG00000040275	SPDL1	1.18374	3.52056e-12	1.66977e-10
ENSG00000135740	SLC9A5	1.18208	2.30988e-09	3.48356e-08
ENSG00000096433	ITPR3	1.18126	4.82362e-05	0.00020048
ENSG00000259305	ZHX1-C8orf76	1.18116	5.76358e-10	1.07782e-08
ENSG00000165661	QSOX2	1.18039	2.05545e-14	5.0199e-12
ENSG00000080839	RBL1	1.17745	1.97351e-13	2.16728e-11
ENSG00000186714	CCDC73	1.17537	3.58927e-05	0.000154312
ENSG00000221944	TIGD1	1.17499	5.05421e-11	1.4113e-09
ENSG00000197385	ZNF860	1.17355	3.22236e-05	0.000140345
ENSG00000073146	MOV10L1	1.17173	0.000130027	0.000479954
ENSG00000169258	GPRIN1	1.17123	7.93269e-06	4.11549e-05
ENSG00000144381	HSPD1	1.17106	1.57114e-13	1.83633e-11
ENSG00000168487	BMP1	1.17	1.51862e-11	5.41378e-10
ENSG00000104356	POP1	1.16878	5.75711e-13	4.48589e-11
ENSG00000196187	TMEM63A	1.16623	2.84472e-10	5.90712e-09
ENSG00000162878	PKDCC	1.16619	0.000131035	0.000483019
ENSG00000121716	PILRB	1.16571	7.42868e-07	5.13977e-06
ENSG00000128641	MYO1B	1.16005	6.0203e-12	2.53892e-10
ENSG00000140451	PIF1	1.15932	6.98841e-10	1.26216e-08
ENSG00000196081	ZNF724	1.15682	1.01357e-07	9.04799e-07
ENSG00000111641	NOP2	1.15604	4.34698e-14	8.08292e-12
ENSG00000144837	PLA1A	1.15573	0.000157532	0.000566401
ENSG00000167524	SGK494	1.15465	2.39291e-08	2.56085e-07
ENSG00000115415	STAT1	1.15452	3.377e-10	6.78844e-09
ENSG00000185477	GPRIN3	1.15407	0.000132049	0.000485774
ENSG00000171365	CLCN5	1.15352	6.88177e-09	8.76316e-08
ENSG00000261236	BOP1	1.15252	1.03727e-11	3.96562e-10
ENSG00000165837	ERICH6B	1.15009	4.66769e-05	0.000194589
ENSG00000144959	NCEH1	1.1499	1.77356e-07	1.47015e-06
ENSG00000138658	ZGRF1	1.14968	4.98506e-10	9.49598e-09
ENSG00000175305	CCNE2	1.14865	3.65505e-08	3.72402e-07
ENSG00000183765	CHEK2	1.14791	1.06672e-10	2.54072e-09
ENSG00000170909	OSCAR	1.14787	2.63987e-07	2.07275e-06
ENSG00000132436	FIGNL1	1.14712	1.01444e-10	2.44827e-09
ENSG00000196371	FUT4	1.1463	6.40196e-05	0.000257637
ENSG00000117877	CD3EAP	1.14621	1.45453e-12	8.6547e-11
ENSG00000168496	FEN1	1.14505	9.52602e-11	2.3546e-09
ENSG00000040608	RTN4R	1.14325	1.83197e-06	1.14371e-05
ENSG00000160336	ZNF761	1.1425	3.24675e-12	1.56716e-10
ENSG00000187608	ISG15	1.14164	0.000258761	0.000879174
ENSG00000166508	MCM7	1.13827	3.10375e-11	9.49284e-10
ENSG00000114993	RTKN	1.13736	3.58833e-09	5.00561e-08
ENSG00000163794	UCN	1.13514	3.99856e-06	2.24532e-05
ENSG00000176853	FAM91A1	1.13487	2.31311e-14	5.5661e-12
ENSG00000127311	HELB	1.13397	1.87171e-11	6.39391e-10
ENSG00000125618	PAX8	1.13358	5.25274e-06	2.8555e-05
ENSG00000215788	TNFRSF25	1.13337	2.54366e-06	1.52183e-05
ENSG00000145604	SKP2	1.13315	5.00493e-09	6.66903e-08
ENSG00000158286	RNF207	1.13295	1.17294e-07	1.02471e-06
ENSG00000198915	RASGEF1A	1.13209	0.000148185	0.000537161
ENSG00000176619	LMNB2	1.13161	1.16462e-10	2.75385e-09
ENSG00000203814	HIST2H2BF	1.13051	3.43127e-07	2.61265e-06
ENSG00000084774	CAD	1.12947	5.29445e-13	4.28876e-11
ENSG00000115687	PASK	1.12607	4.07244e-09	5.58103e-08
ENSG00000203668	CHML	1.1247	1.36744e-11	4.96129e-10
ENSG00000143226	FCGR2A	1.124	2.97869e-06	1.73824e-05
ENSG00000147010	SH3KBP1	1.12345	5.35964e-09	7.06686e-08
ENSG00000122477	LRRC39	1.12316	4.82361e-05	0.00020048
ENSG00000117593	DARS2	1.12273	7.06381e-12	2.86102e-10
ENSG00000166451	CENPN	1.12233	5.25142e-11	1.44906e-09
ENSG00000163006	CCDC138	1.12114	7.12475e-11	1.86234e-09
ENSG00000161179	YDJC	1.12092	8.66095e-08	7.88204e-07
ENSG00000119285	HEATR1	1.12024	1.1357e-12	7.25915e-11
ENSG00000150873	C2orf50	1.11934	9.26398e-05	0.00035567
ENSG00000117632	STMN1	1.11814	1.46203e-09	2.32715e-08
ENSG00000177570	SAMD12	1.11628	3.36304e-07	2.56907e-06
ENSG00000011332	DPF1	1.11572	6.35116e-07	4.46217e-06
ENSG00000174945	AMZ1	1.1153	3.01459e-05	0.000132424
ENSG00000105639	JAK3	1.1147	5.44861e-05	0.000223224
ENSG00000105281	SLC1A5	1.11338	7.31727e-08	6.79526e-07
ENSG00000120694	HSPH1	1.11332	2.99385e-12	1.45799e-10
ENSG00000172139	SLC9C1	1.1125	3.74068e-05	0.000159814
ENSG00000074181	NOTCH3	1.11	2.30402e-05	0.000104579
ENSG00000130816	DNMT1	1.10996	1.64616e-14	4.20876e-12
ENSG00000106683	LIMK1	1.1085	2.99385e-12	1.45799e-10
ENSG00000139354	GAS2L3	1.10733	1.18166e-09	1.95308e-08
ENSG00000105810	CDK6	1.10729	9.88687e-10	1.68344e-08
ENSG00000122966	CIT	1.10508	1.94634e-11	6.59377e-10
ENSG00000159259	CHAF1B	1.1037	1.73598e-10	3.818e-09
ENSG00000169330	KIAA1024	1.1025	4.58133e-08	4.53231e-07
ENSG00000198720	ANKRD13B	1.10176	3.60774e-07	2.72798e-06
ENSG00000108106	UBE2S	1.10157	7.08888e-08	6.59814e-07
ENSG00000222047	C10orf55	1.10112	6.45355e-05	0.000259394
ENSG00000025708	TYMP	1.10098	3.74069e-05	0.000159814
ENSG00000261594	TPBGL	1.09953	0.000159954	0.000573975
ENSG00000131389	SLC6A6	1.09858	2.36436e-09	3.54936e-08
ENSG00000211448	DIO2	1.09789	7.39308e-05	0.000291853
ENSG00000025772	TOMM34	1.09761	6.0203e-12	2.53892e-10
ENSG00000134222	PSRC1	1.09757	1.02422e-07	9.1083e-07
ENSG00000163909	HEYL	1.09683	0.000133071	0.000489203
ENSG00000111335	OAS2	1.09439	1.72488e-05	8.12912e-05
ENSG00000149346	SLX4IP	1.09338	3.44076e-11	1.03877e-09
ENSG00000049192	ADAMTS6	1.09298	0.000169997	0.000605894
ENSG00000254788	CKLF-CMTM1	1.09275	1.81748e-09	2.8109e-08
ENSG00000153395	LPCAT1	1.0905	9.22681e-09	1.12335e-07
ENSG00000163918	RFC4	1.08967	4.30802e-12	1.9473e-10
ENSG00000113810	SMC4	1.08951	3.21023e-08	3.33095e-07
ENSG00000254206	NPIPB11	1.0876	2.74961e-05	0.000121797
ENSG00000213588	ZBTB9	1.08574	0.000241544	0.000827205
ENSG00000256950	RP11-87C12.2	1.08521	0.000217218	0.000754155
ENSG00000188897	CTD-3088G3.8	1.08416	0.00011758	0.00043886
ENSG00000130193	THEM6	1.08229	4.34206e-08	4.31648e-07
ENSG00000165555	NOXRED1	1.08094	4.92283e-05	0.000204292
ENSG00000104689	TNFRSF10A	1.08015	1.01357e-07	9.04799e-07
ENSG00000065600	TMEM206	1.07729	1.96509e-12	1.05426e-10
ENSG00000137496	IL18BP	1.07642	2.45894e-07	1.95129e-06
ENSG00000205307	SAP25	1.07633	0.000155144	0.000559169
ENSG00000124571	XPO5	1.07613	4.53913e-13	3.99321e-11
ENSG00000149636	DSN1	1.07612	2.21674e-11	7.34262e-10
ENSG00000136824	SMC2	1.07434	8.50649e-12	3.33793e-10
ENSG00000138134	STAMBPL1	1.0729	1.04381e-08	1.24944e-07
ENSG00000130589	HELZ2	1.07146	7.87824e-08	7.2463e-07
ENSG00000095002	MSH2	1.07125	1.69101e-12	9.47601e-11
ENSG00000072274	TFRC	1.07107	9.92583e-08	8.88978e-07
ENSG00000168993	CPLX1	1.06805	2.36071e-06	1.42434e-05
ENSG00000214954	LRRC69	1.06727	5.39708e-06	2.92523e-05
ENSG00000179431	FJX1	1.06575	1.69555e-05	8.01394e-05
ENSG00000114859	CLCN2	1.06513	2.89705e-06	1.69726e-05
ENSG00000173207	CKS1B	1.0646	4.36273e-09	5.91445e-08
ENSG00000114554	PLXNA1	1.06434	7.0305e-10	1.26836e-08
ENSG00000143924	EML4	1.06322	1.49887e-11	5.39032e-10
ENSG00000120055	C10orf95	1.06308	0.000128035	0.000473668
ENSG00000170681	MURC	1.06266	0.00010179	0.000386088
ENSG00000105967	TFEC	1.06125	6.66386e-05	0.000266473
ENSG00000128973	CLN6	1.06089	4.1551e-10	8.14251e-09
ENSG00000161996	WDR90	1.05992	2.95139e-10	6.08232e-09
ENSG00000151503	NCAPD3	1.0562	2.25179e-12	1.14429e-10
ENSG00000167747	C19orf48	1.05583	2.40949e-07	1.91763e-06
ENSG00000130429	ARPC1B	1.05514	1.72488e-05	8.12912e-05
ENSG00000168411	RFWD3	1.05333	3.56835e-12	1.68268e-10
ENSG00000198298	ZNF485	1.05314	5.18486e-11	1.43553e-09
ENSG00000059588	TARBP1	1.05272	2.24572e-11	7.40863e-10
ENSG00000124171	PARD6B	1.05128	2.42377e-05	0.000109136
ENSG00000140749	IGSF6	1.04998	8.00345e-06	4.14563e-05
ENSG00000144136	SLC20A1	1.04994	2.10365e-12	1.10076e-10
ENSG00000188060	RAB42	1.04937	2.46499e-05	0.000110749
ENSG00000153044	CENPH	1.04908	3.42656e-09	4.8252e-08
ENSG00000165732	DDX21	1.04749	6.3472e-13	4.76419e-11
ENSG00000047634	SCML1	1.0469	3.98423e-08	4.007e-07
ENSG00000198429	ZNF69	1.04668	4.14744e-06	2.31778e-05
ENSG00000119630	PGF	1.04641	1.37057e-07	1.1754e-06
ENSG00000142552	RCN3	1.04615	1.84714e-05	8.64303e-05
ENSG00000141524	TMC6	1.04599	3.75027e-06	2.12118e-05
ENSG00000146232	NFKBIE	1.04559	3.14862e-06	1.82246e-05
ENSG00000167900	TK1	1.04383	6.40339e-06	3.39859e-05
ENSG00000089505	CMTM1	1.04364	6.51955e-11	1.73462e-09
ENSG00000182957	SPATA13	1.04287	2.26556e-08	2.4357e-07
ENSG00000253729	PRKDC	1.0427	2.02387e-11	6.81413e-10
ENSG00000133657	ATP13A3	1.04228	9.37495e-14	1.2891e-11
ENSG00000173083	HPSE	1.0421	6.93588e-05	0.0002758
ENSG00000250644	RP11-295K3.1	1.0417	0.000131034	0.000483019
ENSG00000205639	MFSD2B	1.04104	5.21475e-07	3.77394e-06
ENSG00000186907	RTN4RL2	1.04068	1.51577e-06	9.63207e-06
ENSG00000187801	ZFP69B	1.04015	1.49527e-10	3.35165e-09
ENSG00000005801	ZNF195	1.03993	5.70727e-12	2.43833e-10
ENSG00000010292	NCAPD2	1.03699	5.11913e-11	1.42456e-09
ENSG00000120539	MASTL	1.03546	3.38094e-12	1.61761e-10
ENSG00000165935	SMCO2	1.03524	0.000107934	0.000406379
ENSG00000186451	SPATA12	1.035	5.67347e-05	0.000231509
ENSG00000235173	HGH1	1.03469	3.02468e-11	9.30318e-10
ENSG00000141570	CBX8	1.03358	1.13687e-07	9.97993e-07
ENSG00000158769	F11R	1.03324	0.000253071	0.000862349
ENSG00000111581	NUP107	1.03264	5.98777e-14	9.99774e-12
ENSG00000171316	CHD7	1.03218	1.01444e-10	2.44827e-09
ENSG00000175455	CCDC14	1.02942	1.41117e-09	2.26382e-08
ENSG00000168672	FAM84B	1.02568	1.73973e-05	8.18495e-05
ENSG00000149177	PTPRJ	1.02568	8.73261e-05	0.000337486
ENSG00000112029	FBXO5	1.02568	8.88043e-10	1.52958e-08
ENSG00000225697	SLC26A6	1.02492	8.668e-06	4.456e-05
ENSG00000062822	POLD1	1.02473	1.18166e-09	1.95308e-08
ENSG00000128050	PAICS	1.02416	1.89627e-11	6.46431e-10
ENSG00000105982	RNF32	1.02393	1.63353e-07	1.37074e-06
ENSG00000176383	B3GNT4	1.02387	2.32358e-05	0.000105262
ENSG00000226763	SRRM5	1.02253	1.78268e-07	1.47696e-06
ENSG00000120685	PROSER1	1.02241	8.85736e-13	6.08962e-11
ENSG00000177192	PUS1	1.02235	6.89995e-13	5.10877e-11
ENSG00000147592	LACTB2	1.02157	1.22277e-07	1.06144e-06
ENSG00000196411	EPHB4	1.02111	1.6213e-11	5.71754e-10
ENSG00000104524	PYCRL	1.02085	1.6168e-07	1.36019e-06
ENSG00000060656	PTPRU	1.01993	0.000122228	0.00045455
ENSG00000067955	CBFB	1.01977	1.64537e-12	9.28387e-11
ENSG00000256061	DYX1C1	1.01968	6.61068e-05	0.00026467
ENSG00000166845	C18orf54	1.01963	1.00053e-09	1.70184e-08
ENSG00000233822	HIST1H2BN	1.01911	9.56487e-07	6.41434e-06
ENSG00000196975	ANXA4	1.0188	0.000143709	0.000522558
ENSG00000112578	BYSL	1.0174	3.86871e-12	1.81386e-10
ENSG00000171940	ZNF217	1.01671	8.66095e-08	7.88204e-07
ENSG00000176927	EFCAB5	1.01594	0.000151048	0.000546813
ENSG00000250506	CDK3	1.01521	3.40108e-05	0.000147072
ENSG00000146143	PRIM2	1.01154	1.48371e-14	4.0569e-12
ENSG00000187678	SPRY4	1.01133	1.79186e-07	1.48231e-06
ENSG00000139269	INHBE	1.01069	1.69555e-05	8.01394e-05
ENSG00000175054	ATR	1.01028	7.65009e-12	3.05313e-10
ENSG00000196418	ZNF124	1.00967	1.27127e-10	2.95902e-09
ENSG00000132623	ANKEF1	1.00845	1.63353e-07	1.37074e-06
ENSG00000052749	RRP12	1.00818	1.33201e-11	4.85427e-10
ENSG00000109084	TMEM97	1.00779	5.06499e-05	0.000209342
ENSG00000131044	TTLL9	1.00713	0.000153963	0.000555402
ENSG00000101440	ASIP	1.00603	6.50552e-05	0.000261291
ENSG00000135912	TTLL4	1.00537	1.67248e-10	3.69821e-09
ENSG00000064763	FAR2	1.00499	1.69855e-06	1.06774e-05
ENSG00000120802	TMPO	1.00124	6.35607e-11	1.7022e-09
ENSG00000125247	TMTC4	1.00004	2.76316e-11	8.71169e-10
ENSG00000036448	MYOM2	-1.27642	6765	2.54944e-05	0.000114135
ENSG00000176928	GCNT4	-2.85031	8061	2.49133e-11	7.99325e-10
ENSG00000161896	IP6K3	-2.49136	7906	1.77516e-10	3.88849e-09
ENSG00000205362	MT1A	-3.04446	7924	1.42252e-10	3.22394e-09
ENSG00000030304	MUSK	-2.00379	7103	1.21684e-06	7.92055e-06
ENSG00000177519	RPRM	-3.97028	7822	4.92443e-10	9.40238e-09
ENSG00000106571	GLI3	-1.18127	6538	0.000157532	0.000566401
ENSG00000100842	EFS	-2.0823	7590	7.53348e-09	9.42434e-08
ENSG00000138735	PDE5A	-1.16966	6588	0.000107095	0.000403871
ENSG00000167676	PLIN4	-3.87886	7760	1.04932e-09	1.77193e-08
ENSG00000118094	TREH	-2.0774	6483	0.000238466	0.000818033
ENSG00000168306	ACOX2	-2.07827	7982	6.85893e-11	1.80438e-09
ENSG00000172345	STARD5	-1.02862	7689	2.42009e-09	3.61643e-08
ENSG00000100628	ASB2	-2.58235	7533	1.42607e-08	1.63408e-07
ENSG00000158481	CD1C	-1.41297	6624	8.06843e-05	0.000315318
ENSG00000100626	GALNT16	-1.78928	6972	4.14744e-06	2.31778e-05
ENSG00000171243	SOSTDC1	-4.32203	8110	1.31442e-11	4.80164e-10
ENSG00000151632	AKR1C2	-3.51438	8168	6.10115e-12	2.55982e-10
ENSG00000078295	ADCY2	-1.85274	7040	2.21104e-06	1.34346e-05
ENSG00000154678	PDE1C	-1.92828	7924	1.42253e-10	3.22394e-09
ENSG00000163221	S100A12	-2.60415	7365	8.75227e-08	7.94761e-07
ENSG00000184271	POU6F1	-1.09821	6809	1.7547e-05	8.24116e-05
ENSG00000123560	PLP1	-5.16816	8470	9.23694e-14	1.2891e-11
ENSG00000166819	PLIN1	-3.24698	7915	1.59132e-10	3.55235e-09
ENSG00000141639	MAPK4	-3.82307	7648	3.88244e-09	5.37075e-08
ENSG00000070193	FGF10	-2.03357	6883	9.22088e-06	4.70774e-05
ENSG00000144199	FAHD2B	-1.13052	7399	6.11124e-08	5.79699e-07
ENSG00000136842	TMOD1	-2.73313	7859	3.17659e-10	6.465e-09
ENSG00000137726	FXYD6	-2.10196	6994	3.38971e-06	1.94617e-05
ENSG00000185630	PBX1	-1.50274	7635	4.51533e-09	6.09104e-08
ENSG00000143382	ADAMTSL4	-1.47808	7137	8.76594e-07	5.9296e-06
ENSG00000154556	SORBS2	-1.97132	7715	1.78577e-09	2.7671e-08
ENSG00000129596	CDO1	-2.31226	7575	8.92093e-09	1.0918e-07
ENSG00000259417	LINC01314	-2.97049	7422	4.77988e-08	4.70513e-07
ENSG00000115556	PLCD4	-1.46175	6775	2.34329e-05	0.000106067
ENSG00000106853	PTGR1	-1.57191	7338	1.1608e-07	1.01573e-06
ENSG00000106633	GCK	-1.33699	7298	1.75544e-07	1.45661e-06
ENSG00000111846	GCNT2	-1.30931	7246	2.98034e-07	2.30688e-06
ENSG00000143409	MINDY1	-1.16658	8390	2.89364e-13	2.90482e-11
ENSG00000185614	FAM212A	-1.12622	6928.5	6.14997e-06	3.28433e-05
ENSG00000115138	POMC	-1.33886	7093	1.33913e-06	8.62687e-06
ENSG00000108602	ALDH3A1	-2.51309	6821	1.58289e-05	7.5645e-05
ENSG00000149575	SCN2B	-2.67952	7595	7.11393e-09	9.01672e-08
ENSG00000128482	RNF112	-1.70661	7585	7.97085e-09	9.87337e-08
ENSG00000092621	PHGDH	-1.17324	6576	0.00011758	0.00043886
ENSG00000158246	FAM46B	-2.52959	6792	2.02877e-05	9.3591e-05
ENSG00000165410	CFL2	-1.72281	7117	1.06368e-06	7.03515e-06
ENSG00000227471	AKR1B15	-3.24304	7018	2.70595e-06	1.60309e-05
ENSG00000124785	NRN1	-1.49757	7194	5.01228e-07	3.64192e-06
ENSG00000187134	AKR1C1	-2.82133	8078	1.9977e-11	6.73986e-10
ENSG00000163531	NFASC	-1.75971	6810	1.73973e-05	8.18495e-05
ENSG00000055813	CCDC85A	-1.14413	6615	8.66394e-05	0.000334991
ENSG00000175984	DENND2C	-1.6365	6909	7.32223e-06	3.83036e-05
ENSG00000006071	ABCC8	-2.13224	7057	1.88422e-06	1.17162e-05
ENSG00000196867	ZFP28	-1.46355	7163	6.80262e-07	4.74473e-06
ENSG00000169313	P2RY12	-1.79034	6948	5.15774e-06	2.81085e-05
ENSG00000167434	CA4	-2.46545	6974	4.07143e-06	2.28205e-05
ENSG00000182983	ZNF662	-1.97247	7586	7.88146e-09	9.79228e-08
ENSG00000215187	FAM166B	-1.1276	7128.5	9.51868e-07	6.39123e-06
ENSG00000162733	DDR2	-1.17605	6466	0.000270502	0.000913944
ENSG00000205795	CYS1	-1.69593	6584	0.000110488	0.000414945
ENSG00000088280	ASAP3	-1.12494	7201	4.6761e-07	3.42655e-06
ENSG00000143515	ATP8B2	-1.04425	6857	1.15849e-05	5.75659e-05
ENSG00000197361	FBXL22	-1.84841	7080	1.51577e-06	9.63207e-06
ENSG00000136826	KLF4	-1.91603	8267	1.60095e-12	9.22404e-11
ENSG00000135835	KIAA1614	-1.00954	6570	0.000123178	0.000457356
ENSG00000130037	KCNA5	-3.18851	7728	1.53262e-09	2.42537e-08
ENSG00000166250	CLMP	-1.59385	6858	1.14842e-05	5.71347e-05
ENSG00000135333	EPHA7	-2.69361	6648	6.66385e-05	0.000266473
ENSG00000172247	C1QTNF4	-2.02521	7102	1.22863e-06	7.99049e-06
ENSG00000253250	C8orf88	-2.71756	7558	1.07944e-08	1.2855e-07
ENSG00000139988	RDH12	-3.20018	7431	4.34206e-08	4.31648e-07
ENSG00000184058	TBX1	-1.16345	6814	1.68106e-05	7.95695e-05
ENSG00000187848	P2RX2	-4.28015	8594	1.48759e-14	4.0569e-12
ENSG00000113389	NPR3	-1.99163	6991	3.4846e-06	1.99226e-05
ENSG00000149571	KIRREL3	-1.65011	7052.5	1.96615e-06	1.21772e-05
ENSG00000152284	TCF7L1	-1.20157	6840	1.34323e-05	6.54729e-05
ENSG00000240654	C1QTNF9	-1.78237	7020	2.66173e-06	1.58378e-05
ENSG00000123243	ITIH5	-1.78555	7152	7.57516e-07	5.23226e-06
ENSG00000168481	LGI3	-4.00085	7924	1.39834e-10	3.19122e-09
ENSG00000168032	ENTPD3	-2.7524	7864.5	2.96954e-10	6.11202e-09
ENSG00000124701	APOBEC2	-2.39223	7432	4.29568e-08	4.27557e-07
ENSG00000067840	PDZD4	-2.74227	7791	7.24479e-10	1.29985e-08
ENSG00000163661	PTX3	-1.85933	7458	3.2452e-08	3.36296e-07
ENSG00000115457	IGFBP2	-1.31335	6462	0.000278605	0.000938995
ENSG00000137094	DNAJB5	-2.2061	7613	5.80443e-09	7.58004e-08
ENSG00000128739	SNRPN	-1.85246	8008	4.92678e-11	1.38279e-09
ENSG00000165548	TMEM63C	-2.33356	7616	5.60957e-09	7.36082e-08
ENSG00000239697	TNFSF12	-1.25145	7011	2.89705e-06	1.69726e-05
ENSG00000136732	GYPC	-1.68713	7636	4.46389e-09	6.0316e-08
ENSG00000122756	CNTFR	-3.67941	7891	2.14225e-10	4.59419e-09
ENSG00000060762	MPC1	-1.02468	7794	6.98841e-10	1.26216e-08
ENSG00000126218	F10	-2.22011	7789	7.42078e-10	1.31985e-08
ENSG00000154102	C16orf74	-1.02133	6669	5.62781e-05	0.00022976
ENSG00000150995	ITPR1	-1.19187	7233	3.39699e-07	2.58896e-06
ENSG00000168913	ENHO	-1.95349	6815	1.66596e-05	7.90265e-05
ENSG00000234284	ZNF879	-1.03112	6827	1.50312e-05	7.23399e-05
ENSG00000071967	CYBRD1	-1.96562	7879	2.48484e-10	5.24638e-09
ENSG00000069011	PITX1	-1.218	6478	0.000247498	0.00084512
ENSG00000133083	DCLK1	-1.8694	7202	4.62988e-07	3.39573e-06
ENSG00000060709	RIMBP2	-2.09315	7214	4.10854e-07	3.0586e-06
ENSG00000138379	MSTN	-1.88322	7260	2.5839e-07	2.03703e-06
ENSG00000168785	TSPAN5	-1.09625	7271	2.31345e-07	1.84839e-06
ENSG00000158887	MPZ	-2.39721	8137	9.20974e-12	3.57107e-10
ENSG00000112183	RBM24	-2.31167	7353	9.92583e-08	8.88978e-07
ENSG00000087258	GNAO1	-2.36647	7151	7.64944e-07	5.26579e-06
ENSG00000036672	USP2	-2.51507	8044	3.10375e-11	9.49284e-10
ENSG00000263155	MYZAP	-2.32563	8491	6.82252e-14	1.05318e-11
ENSG00000198074	AKR1B10	-2.88688	6849	1.24219e-05	6.11673e-05
ENSG00000106278	PTPRZ1	-2.79282	7509	1.85929e-08	2.06261e-07
ENSG00000167074	TEF	-1.53262	8135	9.45661e-12	3.64949e-10
ENSG00000127955	GNAI1	-1.31253	7365	8.75243e-08	7.94761e-07
ENSG00000240771	ARHGEF25	-1.94536	7225	3.68076e-07	2.77805e-06
ENSG00000148680	HTR7	-2.27539	7921	1.47667e-10	3.32838e-09
ENSG00000090013	BLVRB	-1.01311	7131	9.29107e-07	6.24865e-06
ENSG00000182568	SATB1	-1.07605	6720	3.70992e-05	0.000158749
ENSG00000152580	IGSF10	-2.29629	7411	5.37835e-08	5.2013e-07
ENSG00000181449	SOX2	-2.41804	6579	0.000114871	0.000429926
ENSG00000160408	ST6GALNAC6	-1.32038	7921	1.47675e-10	3.32838e-09
ENSG00000170323	FABP4	-3.56534	8153	7.44955e-12	2.98767e-10
ENSG00000162444	RBP7	-1.7169	7482	2.49979e-08	2.66129e-07
ENSG00000163273	NPPC	-3.79252	7887	2.22016e-10	4.73027e-09
ENSG00000166046	TCP11L2	-1.00355	6676	5.31778e-05	0.000218466
ENSG00000250722	SELENOP	-1.75479	7737	1.37823e-09	2.21968e-08
ENSG00000118160	SLC8A2	-2.48605	6658	6.14969e-05	0.000248529
ENSG00000132702	HAPLN2	-1.53195	6828.5	1.48202e-05	7.14927e-05
ENSG00000137070	IL11RA	-1.30415	7840	4.00611e-10	7.88832e-09
ENSG00000146233	CYP39A1	-1.26409	6612	8.87151e-05	0.000341966
ENSG00000018625	ATP1A2	-4.38533	8149	7.85582e-12	3.12002e-10
ENSG00000140876	NUDT7	-1.04853	7523	1.59312e-08	1.79781e-07
ENSG00000121653	MAPK8IP1	-1.17831	6825	1.52928e-05	7.34474e-05
ENSG00000198121	LPAR1	-1.73155	8308	9.10593e-13	6.18258e-11
ENSG00000134531	EMP1	-1.58416	6611	8.94174e-05	0.000344348
ENSG00000197016	ZNF470	-1.26162	6926	6.28955e-06	3.34251e-05
ENSG00000182636	NDN	-1.7529	7710	1.89362e-09	2.91215e-08
ENSG00000111077	TNS2	-1.19519	7111	1.12693e-06	7.40558e-06
ENSG00000130518	KIAA1683	-1.25226	7176	5.9873e-07	4.24297e-06
ENSG00000185352	HS6ST3	-3.16868	7587	7.77096e-09	9.6844e-08
ENSG00000130821	SLC6A8	-1.07277	6572	0.000121285	0.000451452
ENSG00000122121	XPNPEP2	-2.59129	6670	5.58249e-05	0.000228024
ENSG00000078549	ADCYAP1R1	-3.76897	7893	2.08994e-10	4.51156e-09
ENSG00000258484	SPESP1	-1.48372	7230	3.50083e-07	2.65943e-06
ENSG00000111186	WNT5B	-1.17877	7037	2.27403e-06	1.37611e-05
ENSG00000104833	TUBB4A	-1.73444	6491	0.000224655	0.00077537
ENSG00000166960	CCDC178	-2.00157	7439.5	3.94927e-08	3.97673e-07
ENSG00000180354	MTURN	-1.42084	7444	3.77528e-08	3.82507e-07
ENSG00000154655	L3MBTL4	-1.7049	7471	2.81812e-08	2.96927e-07
ENSG00000184702	SEPT5	-1.76613	7294	1.82901e-07	1.50847e-06
ENSG00000158258	CLSTN2	-1.19667	6941	5.49542e-06	2.97655e-05
ENSG00000171817	ZNF540	-1.22852	7058	1.86687e-06	1.16195e-05
ENSG00000187987	ZSCAN23	-1.59687	6738	3.19402e-05	0.000139405
ENSG00000138395	CDK15	-1.11872	6625	8.00467e-05	0.000313052
ENSG00000183844	FAM3B	-1.72541	6543	0.000151627	0.000548303
ENSG00000140044	JDP2	-1.15132	8069	2.24572e-11	7.40863e-10
ENSG00000140459	CYP11A1	-2.26038	7400	6.04567e-08	5.74571e-07
ENSG00000150625	GPM6A	-3.27423	7989	6.27577e-11	1.68901e-09
ENSG00000196557	CACNA1H	-1.58051	6531	0.000166163	0.000593912
ENSG00000005243	COPZ2	-1.31506	6877	9.72168e-06	4.93105e-05
ENSG00000072210	ALDH3A2	-1.01323	7401	5.98271e-08	5.70484e-07
ENSG00000133661	SFTPD	-2.28525	7502	1.99333e-08	2.18758e-07
ENSG00000198488	B3GNT6	-3.34133	6950	5.06589e-06	2.76687e-05
ENSG00000181035	SLC25A42	-1.06497	8117	1.19906e-11	4.48977e-10
ENSG00000185437	SH3BGR	-2.06446	7648.5	3.86716e-09	5.36257e-08
ENSG00000162631	NTNG1	-2.06234	6753	2.81591e-05	0.000124465
ENSG00000145824	CXCL14	-1.41522	6538	0.000157532	0.000566401
ENSG00000254122	PCDHGB7	-1.23331	6738	3.19567e-05	0.000139405
ENSG00000008441	NFIX	-1.01601	7187	5.37174e-07	3.87044e-06
ENSG00000276547	PCDHGB5	-1.21921	6782	2.20854e-05	0.000100664
ENSG00000172935	MRGPRF	-2.01024	6926	6.28955e-06	3.34251e-05
ENSG00000197380	DACT3	-2.19627	7470	2.84893e-08	2.99788e-07
ENSG00000104879	CKM	-1.98567	6811	1.72477e-05	8.12912e-05
ENSG00000124762	CDKN1A	-1.2583	7548	1.20695e-08	1.41877e-07
ENSG00000158578	ALAS2	-1.73129	6702	4.28491e-05	0.000180056
ENSG00000181856	SLC2A4	-3.01567	7949	1.04026e-10	2.49586e-09
ENSG00000167549	CORO6	-1.51914	6521	0.000179268	0.000635478
ENSG00000172005	MAL	-6.10448	8700	3.05795e-15	1.92451e-12
ENSG00000167772	ANGPTL4	-1.46249	7193	5.06218e-07	3.67491e-06
ENSG00000187239	FNBP1	-1.33204	6986	3.64845e-06	2.07578e-05
ENSG00000242715	CCDC169	-1.97969	6787	2.11178e-05	9.67658e-05
ENSG00000165072	MAMDC2	-4.31714	8525	4.16068e-14	7.91643e-12
ENSG00000120915	EPHX2	-1.27239	7028	2.47351e-06	1.48692e-05
ENSG00000151892	GFRA1	-3.38353	7951	1.01444e-10	2.44827e-09
ENSG00000177932	ZNF354C	-1.04732	6773.5	2.37317e-05	0.000107301
ENSG00000186462	NAP1L2	-2.95856	8009	4.86395e-11	1.3723e-09
ENSG00000169306	IL1RAPL1	-1.85305	7125	9.84514e-07	6.57084e-06
ENSG00000140682	TGFB1I1	-1.47689	6736	3.24927e-05	0.000141366
ENSG00000154175	ABI3BP	-2.68126	7494	2.19232e-08	2.36629e-07
ENSG00000104112	SCG3	-2.64112	7339	1.14866e-07	1.00682e-06
ENSG00000172915	NBEA	-1.78474	6612	8.87151e-05	0.000341966
ENSG00000135472	FAIM2	-1.61155	6961	4.58474e-06	2.53019e-05
ENSG00000112175	BMP5	-2.49935	7309	1.56442e-07	1.32293e-06
ENSG00000145861	C1QTNF2	-1.80385	7350	1.02422e-07	9.1083e-07
ENSG00000198934	MAGEE1	-1.52285	7083	1.47312e-06	9.39755e-06
ENSG00000150672	DLG2	-2.00563	7169	6.41384e-07	4.50234e-06
ENSG00000160396	HIPK4	-1.676	6918	6.75609e-06	3.56998e-05
ENSG00000178343	SHISA3	-2.63371	7126	9.75163e-07	6.52092e-06
ENSG00000198513	ATL1	-1.14425	7930	1.31986e-10	3.0504e-09
ENSG00000169224	GCSAML	-1.45691	6890	8.66776e-06	4.456e-05
ENSG00000152583	SPARCL1	-1.75654	7138	8.68124e-07	5.8796e-06
ENSG00000173320	STOX2	-1.38348	6828	1.4902e-05	7.17816e-05
ENSG00000162433	AK4	-1.13556	6557	0.000136182	0.000498289
ENSG00000124942	AHNAK	-1.52946	7712	1.84974e-09	2.85002e-08
ENSG00000115295	CLIP4	-1.43443	6917	6.81754e-06	3.59624e-05
ENSG00000187699	C2orf88	-1.28612	6591	0.000104615	0.000395431
ENSG00000092841	MYL6	-1.2907	8126	1.065e-11	4.02463e-10
ENSG00000154917	RAB6B	-1.43738	7184	5.53328e-07	3.9711e-06
ENSG00000175356	SCUBE2	-2.31903	7840	4.00611e-10	7.88832e-09
ENSG00000147724	FAM135B	-3.18764	7693.5	2.27738e-09	3.44406e-08
ENSG00000161640	SIGLEC11	-1.4689	6507.5	0.000198504	0.000696425
ENSG00000187957	DNER	-3.19217	7791	7.24442e-10	1.29985e-08
ENSG00000140416	TPM1	-1.70415	7189	5.26658e-07	3.80641e-06
ENSG00000135205	CCDC146	-1.38071	6997	3.2973e-06	1.90179e-05
ENSG00000104059	FAM189A1	-2.75048	7110	1.13702e-06	7.46513e-06
ENSG00000183549	ACSM5	-1.53903	6993	3.42079e-06	1.96004e-05
ENSG00000144230	GPR17	-1.93406	7009.5	2.93758e-06	1.71855e-05
ENSG00000154721	JAM2	-2.09584	7777	8.56771e-10	1.48825e-08
ENSG00000005469	CROT	-1.03309	6789	2.08118e-05	9.56315e-05
ENSG00000154723	ATP5J	-1.0191	7851	3.50312e-10	7.0161e-09
ENSG00000173641	HSPB7	-2.91293	7253	2.7769e-07	2.16373e-06
ENSG00000185345	PARK2	-2.10016	8262	1.71429e-12	9.54112e-11
ENSG00000203797	DDO	-1.31205	6945	5.30044e-06	2.87761e-05
ENSG00000165821	SALL2	-1.7593	6935	5.80082e-06	3.11925e-05
ENSG00000134533	RERG	-1.901	6755	2.77276e-05	0.000122656
ENSG00000162614	NEXN	-1.6724	6781	2.22733e-05	0.000101436
ENSG00000152217	SETBP1	-1.66606	7178	5.87054e-07	4.17469e-06
ENSG00000197576	HOXA4	-2.00308	7525	1.55826e-08	1.767e-07
ENSG00000103723	AP3B2	-1.65371	6785	2.15308e-05	9.84925e-05
ENSG00000165995	CACNB2	-1.7516	6967	4.34102e-06	2.41277e-05
ENSG00000139433	GLTP	-1.05706	7229	3.53613e-07	2.68002e-06
ENSG00000107736	CDH23	-1.28682	7145	8.11006e-07	5.53168e-06
ENSG00000124749	COL21A1	-1.90687	6660	6.05162e-05	0.000244984
ENSG00000140450	ARRDC4	-1.05163	7213	4.14973e-07	3.08225e-06
ENSG00000146938	NLGN4X	-1.16649	6499	0.000211597	0.00073683
ENSG00000005249	PRKAR2B	-2.04738	7994.5	5.85196e-11	1.59063e-09
ENSG00000105609	LILRB5	-1.47297	7224	3.71779e-07	2.80213e-06
ENSG00000185432	METTL7A	-1.85029	8545	3.10449e-14	6.51266e-12
ENSG00000107902	LHPP	-1.28075	8354	4.80068e-13	4.07013e-11
ENSG00000188730	VWC2	-3.04126	7349	1.03009e-07	9.15556e-07
ENSG00000183578	TNFAIP8L3	-2.14233	7946	1.08019e-10	2.56907e-09
ENSG00000204219	TCEA3	-1.20298	7055	1.92041e-06	1.1921e-05
ENSG00000183172	SMDT1	-1.02564	8165	6.35013e-12	2.63724e-10
ENSG00000147166	ITGB1BP2	-1.47366	6816	1.65244e-05	7.85555e-05
ENSG00000160233	LRRC3	-1.40952	6797	1.94419e-05	9.03261e-05
ENSG00000122824	NUDT10	-2.23986	7208	4.35908e-07	3.21876e-06
ENSG00000165795	NDRG2	-1.72657	8703	2.92134e-15	1.92451e-12
ENSG00000163687	DNASE1L3	-2.81368	7817	5.2961e-10	1.00301e-08
ENSG00000163239	TDRD10	-1.33139	7246	2.98034e-07	2.30688e-06
ENSG00000168491	CCDC110	-1.5131	7047	2.07052e-06	1.26938e-05
ENSG00000147655	RSPO2	-3.5943	8040	3.26724e-11	9.9187e-10
ENSG00000170091	HMP19	-3.17032	7248	2.91204e-07	2.26042e-06
ENSG00000130032	PRRG3	-1.15827	6744	3.03985e-05	0.000133426
ENSG00000160539	PLPP7	-1.26304	6462	0.000278605	0.000938995
ENSG00000186510	CLCNKA	-2.13101	6887	8.8713e-06	4.55479e-05
ENSG00000180190	TDRP	-1.22241	6925	6.34622e-06	3.37044e-05
ENSG00000129194	SOX15	-2.55261	7571	9.33102e-09	1.13435e-07
ENSG00000166313	APBB1	-1.48314	7170	6.35116e-07	4.46217e-06
ENSG00000166405	RIC3	-2.61384	7607	6.21407e-09	8.05714e-08
ENSG00000127743	IL17B	-1.46081	7048	2.05112e-06	1.25893e-05
ENSG00000163145	C1QTNF7	-2.38783	7352	1.00302e-07	8.96854e-07
ENSG00000101335	MYL9	-2.72417	7589	7.61905e-09	9.50233e-08
ENSG00000169218	RSPO1	-2.38248	7514	1.75903e-08	1.96269e-07
ENSG00000213366	GSTM2	-2.00109	8252	1.96509e-12	1.05426e-10
ENSG00000118526	TCF21	-1.39338	7445	3.73479e-08	3.79109e-07
ENSG00000188906	LRRK2	-1.4988	6970	4.22386e-06	2.35486e-05
ENSG00000173040	EVC2	-1.00093	6586	0.000108779	0.000409184
ENSG00000145700	ANKRD31	-1.73787	7057	1.88455e-06	1.17162e-05
ENSG00000162520	SYNC	-1.76226	6805	1.81582e-05	8.50867e-05
ENSG00000227051	C14orf132	-1.94523	7499	2.07534e-08	2.26241e-07
ENSG00000170891	CYTL1	-1.51628	7341	1.12508e-07	9.90305e-07
ENSG00000198576	ARC	-3.24229	7419	4.9378e-08	4.8238e-07
ENSG00000108381	ASPA	-3.02902	8640	7.57653e-15	3.02377e-12
ENSG00000114200	BCHE	-3.29278	7824	4.8657e-10	9.3011e-09
ENSG00000152784	PRDM8	-1.74432	7060	1.83197e-06	1.14371e-05
ENSG00000145936	KCNMB1	-2.73704	7752	1.15395e-09	1.91696e-08
ENSG00000100307	CBX7	-1.72123	7948	1.05341e-10	2.52001e-09
ENSG00000142227	EMP3	-1.04038	6815	1.66669e-05	7.90265e-05
ENSG00000096060	FKBP5	-1.39724	7205	4.49386e-07	3.30486e-06
ENSG00000146469	VIP	-3.96418	7354	9.81737e-08	8.80688e-07
ENSG00000187479	C11orf96	-1.56416	6869	1.04298e-05	5.24792e-05
ENSG00000151729	SLC25A4	-1.93559	8233	2.54464e-12	1.27724e-10
ENSG00000196263	ZNF471	-1.88568	7430	4.38893e-08	4.35513e-07
ENSG00000135821	GLUL	-1.08252	7573	9.12373e-09	1.11329e-07
ENSG00000113805	CNTN3	-2.16608	7003	3.1172e-06	1.80875e-05
ENSG00000197852	FAM212B	-1.33728	7474	2.7276e-08	2.88318e-07
ENSG00000126803	HSPA2	-2.16243	7345	1.07912e-07	9.53953e-07
ENSG00000049769	PPP1R3F	-1.01609	7056	1.9024e-06	1.18226e-05
ENSG00000205363	C15orf59	-2.56044	7836	4.20596e-10	8.21267e-09
ENSG00000182534	MXRA7	-1.25271	6654	6.35076e-05	0.000255765
ENSG00000132561	MATN2	-1.64366	7326	1.31492e-07	1.13243e-06
ENSG00000214456	PLIN5	-1.77793	7118	1.05347e-06	6.9733e-06
ENSG00000152137	HSPB8	-3.31851	7969	8.08563e-11	2.0705e-09
ENSG00000167641	PPP1R14A	-2.33045	7656	3.5472e-09	4.95669e-08
ENSG00000198483	ANKRD35	-2.49054	7867	2.87985e-10	5.97249e-09
ENSG00000138796	HADH	-1.05261	7724	1.60654e-09	2.52524e-08
ENSG00000187955	COL14A1	-1.15464	6528	0.000169997	0.000605894
ENSG00000198125	MB	-2.11105	7151	7.64268e-07	5.26579e-06
ENSG00000137502	RAB30	-1.11509	7729	1.51467e-09	2.39927e-08
ENSG00000151914	DST	-1.03554	6594	0.00010219	0.000387336
ENSG00000149596	JPH2	-2.69409	7323	1.35645e-07	1.16573e-06
ENSG00000165521	EML5	-1.37103	6730	3.41524e-05	0.000147529
ENSG00000180871	CXCR2	-1.86052	6582	0.000112222	0.000420781
ENSG00000072952	MRVI1	-1.53782	6894	8.36638e-06	4.31995e-05
ENSG00000157110	RBPMS	-1.09137	6487	0.000231464	0.000796685
ENSG00000076555	ACACB	-1.62248	7551	1.16723e-08	1.37802e-07
ENSG00000100448	CTSG	-3.41885	8021	4.14852e-11	1.2209e-09
ENSG00000175084	DES	-4.46044	7680	2.6871e-09	3.96475e-08
ENSG00000121104	FAM117A	-1.33423	7662	3.30992e-09	4.69734e-08
ENSG00000137267	TUBB2A	-1.19296	7775	8.77497e-10	1.51621e-08
ENSG00000189056	RELN	-2.66706	7783	7.97414e-10	1.40302e-08
ENSG00000107796	ACTA2	-1.81666	7118	1.05347e-06	6.9733e-06
ENSG00000172403	SYNPO2	-3.17854	7589	7.61905e-09	9.50233e-08
ENSG00000154188	ANGPT1	-1.21216	6474	0.000254954	0.000868405
ENSG00000196616	ADH1B	-4.43647	8382	3.23946e-13	3.19321e-11
ENSG00000132464	ENAM	-2.26984	7151	7.64939e-07	5.26579e-06
ENSG00000175785	PRIMA1	-4.32848	8281	1.32119e-12	8.1278e-11
ENSG00000182103	FAM181B	-2.82306	7841	3.95207e-10	7.82902e-09
ENSG00000133392	MYH11	-4.00596	7721	1.66424e-09	2.60095e-08
ENSG00000185736	ADARB2	-1.86996	7468	2.91134e-08	3.052e-07
ENSG00000267508	ZNF285	-1.36262	6766	2.52807e-05	0.000113334
ENSG00000170837	GPR27	-2.43784	7267	2.40949e-07	1.91763e-06
ENSG00000198832	SELENOM	-1.4595	6969	4.26257e-06	2.3724e-05
ENSG00000188763	FZD9	-1.57061	7051	1.99405e-06	1.23038e-05
ENSG00000100678	SLC8A3	-1.5536	7052	1.97533e-06	1.2207e-05
ENSG00000186352	ANKRD37	-1.26312	7119	1.04337e-06	6.92038e-06
ENSG00000118596	SLC16A7	-1.73693	7523	1.59312e-08	1.79781e-07
ENSG00000164418	GRIK2	-1.87722	6609	9.08358e-05	0.000349325
ENSG00000139737	SLAIN1	-1.07139	6530	0.000167432	0.000597924
ENSG00000102547	CAB39L	-2.08877	8016	4.44775e-11	1.27682e-09
ENSG00000171533	MAP6	-2.09896	7336	1.18521e-07	1.03488e-06
ENSG00000121207	LRAT	-3.03737	7204	4.52886e-07	3.3291e-06
ENSG00000234465	PINLYP	-1.35695	7417	5.04461e-08	4.91047e-07
ENSG00000171724	VAT1L	-1.3081	6620	8.32816e-05	0.000324075
ENSG00000117054	ACADM	-1.06915	8299	1.03119e-12	6.81587e-11
ENSG00000137077	CCL21	-2.53256	7515	1.74031e-08	1.94381e-07
ENSG00000160716	CHRNB2	-1.04128	6812	1.71014e-05	8.069e-05
ENSG00000121310	ECHDC2	-1.0806	7705	2.0078e-09	3.0733e-08
ENSG00000197766	CFD	-3.49678	8767	1.09355e-15	1.34751e-12
ENSG00000198768	APCDD1L	-1.10457	6467	0.000268509	0.000907967
ENSG00000129757	CDKN1C	-1.30699	7147	7.95363e-07	5.44085e-06
ENSG00000149557	FEZ1	-1.08323	6499	0.000211597	0.00073683
ENSG00000136274	NACAD	-1.89387	7180	5.75597e-07	4.1075e-06
ENSG00000165475	CRYL1	-1.0685	6740	3.1429e-05	0.000137359
ENSG00000138685	FGF2	-1.86544	7135	8.93772e-07	6.03582e-06
ENSG00000185652	NTF3	-1.67147	7446	3.69471e-08	3.7574e-07
ENSG00000215218	UBE2QL1	-2.46464	7848	3.63383e-10	7.25126e-09
ENSG00000176399	DMRTA1	-3.26796	7949	1.03838e-10	2.49586e-09
ENSG00000173175	ADCY5	-2.5304	7282	2.06803e-07	1.6777e-06
ENSG00000184113	CLDN5	-2.00521	8126	1.065e-11	4.02463e-10
ENSG00000253305	PCDHGB6	-1.01722	6494	0.000219672	0.0007609
ENSG00000162407	PLPP3	-1.00339	7677	2.78232e-09	4.0722e-08
ENSG00000262179	RP1-302G2.5	-1.83183	7042	2.16995e-06	1.32244e-05
ENSG00000163520	FBLN2	-1.20715	6506	0.00020076	0.000703433
ENSG00000138650	PCDH10	-2.49318	6644	6.87979e-05	0.000273804
ENSG00000171951	SCG2	-1.67807	6819	1.61037e-05	7.67116e-05
ENSG00000136002	ARHGEF4	-1.80779	6471	0.000260684	0.00088479
ENSG00000109906	ZBTB16	-3.60833	8116	1.21494e-11	4.50796e-10
ENSG00000170276	HSPB2	-1.66357	7256	2.69388e-07	2.1101e-06
ENSG00000105270	CLIP3	-1.61855	6832	1.43959e-05	6.97128e-05
ENSG00000242732	RGAG4	-1.59996	7151	7.64944e-07	5.26579e-06
ENSG00000133401	PDZD2	-1.27201	6552	0.000141519	0.000515628
ENSG00000134532	SOX5	-1.23309	6703	4.267e-05	0.000179396
ENSG00000133134	BEX2	-2.53921	7040	2.21101e-06	1.34346e-05
ENSG00000169252	ADRB2	-2.823	8624	9.62959e-15	3.42541e-12
ENSG00000129244	ATP1B2	-1.86756	7212	4.19131e-07	3.11031e-06
ENSG00000124212	PTGIS	-1.86057	6675	5.36106e-05	0.000220188
ENSG00000114790	ARHGEF26	-2.37793	7611	5.93797e-09	7.72976e-08
ENSG00000101210	EEF1A2	-3.12973	7408	5.55316e-08	5.35453e-07
ENSG00000168079	SCARA5	-4.65833	8751	1.39997e-15	1.34751e-12
ENSG00000168077	SCARA3	-1.79934	7435	4.15942e-08	4.15256e-07
ENSG00000172348	RCAN2	-1.93708	7639	4.31299e-09	5.87134e-08
ENSG00000162722	TRIM58	-1.76282	7241	3.1341e-07	2.41356e-06
ENSG00000056487	PHF21B	-1.65504	6601.5	9.62073e-05	0.000367899
ENSG00000189369	GSPT2	-1.22333	6928	6.17765e-06	3.29374e-05
ENSG00000104435	STMN2	-2.11553	6572	0.000121259	0.000451452
ENSG00000154309	DISP1	-1.05509	7825	4.80707e-10	9.21054e-09
ENSG00000135842	FAM129A	-2.1596	7374	7.9617e-08	7.31484e-07
ENSG00000115252	PDE1A	-1.20398	6940	5.54523e-06	3.00055e-05
ENSG00000055118	KCNH2	-1.72189	6510	0.000194803	0.000684615
ENSG00000150054	MPP7	-1.56437	7100	1.2524e-06	8.11927e-06
ENSG00000167653	PSCA	-3.63841	6736	3.24927e-05	0.000141366
ENSG00000169085	C8orf46	-1.92779	6629	7.75321e-05	0.000304944
ENSG00000131080	EDA2R	-1.0032	6758	2.70388e-05	0.000120064
ENSG00000075035	WSCD2	-3.38614	7542	1.29035e-08	1.50386e-07
ENSG00000066382	MPPED2	-1.45906	6561	0.000132049	0.000485774
ENSG00000134769	DTNA	-1.99119	7236	3.29612e-07	2.52148e-06
ENSG00000196376	SLC35F1	-1.54256	6460	0.000282742	0.000951368
ENSG00000170954	ZNF415	-1.30451	6961	4.58474e-06	2.53019e-05
ENSG00000105894	PTN	-2.54084	8126	1.065e-11	4.02463e-10
ENSG00000143416	SELENBP1	-1.30293	7182	5.64357e-07	4.03962e-06
ENSG00000139112	GABARAPL1	-1.20576	7463	3.07398e-08	3.21403e-07
ENSG00000235169	SMIM1	-1.07626	6502	0.000206887	0.000722581
ENSG00000180155	LYNX1	-2.60898	7071	1.65096e-06	1.04103e-05
ENSG00000133687	TMTC1	-1.53055	6851	1.22074e-05	6.0238e-05
ENSG00000166816	LDHD	-1.76287	7211	4.2333e-07	3.13295e-06
ENSG00000153902	LGI4	-2.22659	8024	4.01439e-11	1.18784e-09
ENSG00000163346	PBXIP1	-1.06966	7497	2.12139e-08	2.29883e-07
ENSG00000122694	GLIPR2	-1.08649	6937	5.69726e-06	3.07063e-05
ENSG00000174808	BTC	-1.68534	7292	1.8669e-07	1.53662e-06
ENSG00000164342	TLR3	-1.30869	7658	3.46633e-09	4.86028e-08
ENSG00000197928	ZNF677	-1.31508	7038	2.25285e-06	1.3643e-05
ENSG00000266524	GDF10	-2.85381	7359	9.29858e-08	8.38307e-07
ENSG00000101400	SNTA1	-1.55883	7964	8.61248e-11	2.16144e-09
ENSG00000143340	FAM163A	-1.36349	6564	0.000129026	0.000476801
ENSG00000184144	CNTN2	-2.16329	6848	1.25303e-05	6.16092e-05
ENSG00000149534	MS4A2	-1.57853	7035	2.31698e-06	1.40106e-05
ENSG00000165449	SLC16A9	-2.42043	7299	1.7375e-07	1.44465e-06
ENSG00000196724	ZNF418	-1.10899	6547	0.000147054	0.000533179
ENSG00000240184	PCDHGC3	-1.26397	7151	7.64944e-07	5.26579e-06
ENSG00000141447	OSBPL1A	-1.15684	7538	1.34905e-08	1.56224e-07
ENSG00000175662	TOM1L2	-1.2426	7733	1.44488e-09	2.3021e-08
ENSG00000159176	CSRP1	-1.89487	7737	1.37823e-09	2.21968e-08
ENSG00000165071	TMEM71	-1.18624	6802	1.86299e-05	8.70226e-05
ENSG00000138166	DUSP5	-1.58294	7046	2.09005e-06	1.28088e-05
ENSG00000112981	NME5	-1.70355	7039	2.23184e-06	1.35359e-05
ENSG00000065154	OAT	-1.03248	7034	2.33874e-06	1.41318e-05
ENSG00000116473	RAP1A	-1.04416	8074	2.10443e-11	7.05632e-10
ENSG00000164188	RANBP3L	-1.9113	7001	3.17729e-06	1.83806e-05
ENSG00000163827	LRRC2	-1.62447	6980	3.85481e-06	2.17505e-05
ENSG00000065320	NTN1	-2.53707	7905	1.80185e-10	3.9364e-09
ENSG00000058866	DGKG	-2.3435	7935	1.23986e-10	2.90242e-09
ENSG00000100884	CPNE6	-3.08973	7781	8.15641e-10	1.42934e-08
ENSG00000134962	KLB	-1.43882	7379	7.55278e-08	6.97833e-07
ENSG00000164619	BMPER	-2.53854	7460	3.17563e-08	3.29923e-07
ENSG00000083720	OXCT1	-1.14574	7156	7.28493e-07	5.05099e-06
ENSG00000146090	RASGEF1C	-2.42481	7342	1.11309e-07	9.82151e-07
ENSG00000119938	PPP1R3C	-2.98042	7892	2.1166e-10	4.54512e-09
ENSG00000145087	STXBP5L	-1.60471	6983	3.74735e-06	2.12118e-05
ENSG00000152953	STK32B	-1.46273	7202	4.62988e-07	3.39573e-06
ENSG00000125148	MT2A	-1.38297	7366	8.66095e-08	7.88204e-07
ENSG00000168060	NAALADL1	-1.94381	7229	3.53613e-07	2.68002e-06
ENSG00000112530	PACRG	-2.14911	7820	5.10577e-10	9.69494e-09
ENSG00000124491	F13A1	-2.18416	7507	1.90067e-08	2.1014e-07
ENSG00000140961	OSGIN1	-1.41138	7290	1.90555e-07	1.5645e-06
ENSG00000105696	TMEM59L	-2.25537	7303	1.66749e-07	1.39424e-06
ENSG00000157404	KIT	-2.09823	7865	2.95139e-10	6.08232e-09
ENSG00000162461	SLC25A34	-1.70187	6800	1.89507e-05	8.84205e-05
ENSG00000103647	CORO2B	-1.57278	7214	4.10853e-07	3.0586e-06
ENSG00000112425	EPM2A	-1.42571	7183	5.58816e-07	4.00697e-06
ENSG00000122707	RECK	-1.28651	7192	5.11255e-07	3.70819e-06
ENSG00000151320	AKAP6	-2.25259	7175	6.04651e-07	4.27198e-06
ENSG00000116176	TPSG1	-2.44897	7367	8.57033e-08	7.82138e-07
ENSG00000175426	PCSK1	-1.49453	7089	1.39126e-06	8.92402e-06
ENSG00000240747	KRBOX1	-2.13386	7159	7.0594e-07	4.91126e-06
ENSG00000137872	SEMA6D	-1.63979	6723	3.61908e-05	0.00015539
ENSG00000122035	RASL11A	-1.18905	7040	2.21104e-06	1.34346e-05
ENSG00000099864	PALM	-1.55906	7274	2.24386e-07	1.80247e-06
ENSG00000126947	ARMCX1	-1.56402	7441	3.89934e-08	3.93129e-07
ENSG00000100739	BDKRB1	-1.59023	7293	1.84786e-07	1.52325e-06
ENSG00000180660	MAB21L1	-2.77979	7807	5.93346e-10	1.09954e-08
ENSG00000137273	FOXF2	-1.8798	7288	1.94497e-07	1.59207e-06
ENSG00000129682	FGF13	-1.49188	6847	1.26399e-05	6.20729e-05
ENSG00000165300	SLITRK5	-2.3525	6680	5.14637e-05	0.000212289
ENSG00000105675	ATP4A	-5.54677	6824	1.53819e-05	7.38541e-05
ENSG00000171916	LGALS9C	-2.60529	6893	8.44083e-06	4.35427e-05
ENSG00000176014	TUBB6	-1.38828	6968	4.30162e-06	2.39169e-05
ENSG00000146755	TRIM50	-2.96429	6662	5.93188e-05	0.000240912
ENSG00000153253	SCN3A	-1.41012	7141	8.43186e-07	5.72492e-06
ENSG00000072163	LIMS2	-2.16548	7455	3.35233e-08	3.46083e-07
ENSG00000109846	CRYAB	-3.04446	8099	1.51862e-11	5.41378e-10
ENSG00000184564	SLITRK6	-2.24288	7412	5.32118e-08	5.1522e-07
ENSG00000112320	SOBP	-1.58367	7042	2.16998e-06	1.32244e-05
ENSG00000106018	VIPR2	-2.44248	7384	7.16422e-08	6.6607e-07
ENSG00000118004	COLEC11	-1.06376	6711	3.99563e-05	0.000169643
ENSG00000130222	GADD45G	-1.26692	7149	7.8001e-07	5.34701e-06
ENSG00000183230	CTNNA3	-2.97945	6815.5	1.65948e-05	7.88477e-05
ENSG00000112276	BVES	-1.92561	6984	3.71603e-06	2.10618e-05
ENSG00000168874	ATOH8	-2.27919	8030	3.71675e-11	1.11183e-09
ENSG00000159761	C16orf86	-1.13746	7276	2.19859e-07	1.7757e-06
ENSG00000153132	CLGN	-1.69912	6759	2.68127e-05	0.000119352
ENSG00000038295	TLL1	-1.4816	7311	1.53558e-07	1.30056e-06
ENSG00000004776	HSPB6	-3.72062	7729	1.51467e-09	2.39927e-08
ENSG00000150471	ADGRL3	-1.61539	7230	3.50083e-07	2.65943e-06
ENSG00000177301	KCNA2	-2.82844	7842	3.90887e-10	7.75283e-09
ENSG00000068976	PYGM	-3.08362	7996	5.74131e-11	1.56315e-09
ENSG00000122733	PHF24	-1.72487	6867	1.06142e-05	5.33259e-05
ENSG00000101542	CDH20	-1.6327	6928	6.11928e-06	3.27069e-05
ENSG00000231672	DIRC3	-2.09651	7461.5	3.12339e-08	3.25529e-07
ENSG00000135298	ADGRB3	-2.65272	7357	9.51807e-08	8.55326e-07
ENSG00000166793	YPEL4	-1.00251	6553	0.000140436	0.000512252
ENSG00000179094	PER1	-1.9023	8049	2.90976e-11	9.0518e-10
ENSG00000170899	GSTA4	-1.26549	7519	1.66514e-08	1.87262e-07
ENSG00000162595	DIRAS3	-1.75531	7444.5	3.75497e-08	3.80922e-07
ENSG00000080561	MID2	-1.29996	6840	1.34323e-05	6.54729e-05
ENSG00000156218	ADAMTSL3	-1.91719	7015	2.79155e-06	1.64191e-05
ENSG00000138606	SHF	-1.43847	7334	1.21012e-07	1.05158e-06
ENSG00000111405	ENDOU	-3.12483	7505	1.94248e-08	2.13803e-07
ENSG00000171819	ANGPTL7	-2.95818	7483	2.47247e-08	2.63753e-07
ENSG00000108405	P2RX1	-1.29998	6763	2.59269e-05	0.000115755
ENSG00000168497	SDPR	-2.08649	7766	9.76977e-10	1.66871e-08
ENSG00000180251	SLC9A4	-3.0183	6561	0.000132013	0.000485774
ENSG00000169752	NRG4	-1.75946	6822	1.56932e-05	7.50623e-05
ENSG00000173698	ADGRG2	-1.52086	7101	1.24046e-06	8.06103e-06
ENSG00000115705	TPO	-2.10984	7014	2.81724e-06	1.65425e-05
ENSG00000188153	COL4A5	-2.30876	7407	5.61264e-08	5.39281e-07
ENSG00000124615	MOCS1	-1.1426	7412	5.32129e-08	5.1522e-07
ENSG00000235863	B3GALT4	-1.1142	7954	9.76881e-11	2.39292e-09
ENSG00000266964	FXYD1	-3.23448	8429	1.66344e-13	1.8902e-11
ENSG00000168447	SCNN1B	-4.90313	8475	8.59805e-14	1.24504e-11
ENSG00000133958	UNC79	-1.14306	7613	5.80443e-09	7.58004e-08
ENSG00000169946	ZFPM2	-1.44023	6602	9.59784e-05	0.00036711
ENSG00000160801	PTH1R	-2.06547	7767	9.65403e-10	1.65412e-08
ENSG00000127528	KLF2	-1.50218	7040	2.21104e-06	1.34346e-05
ENSG00000128591	FLNC	-2.45962	6796	1.96084e-05	9.09701e-05
ENSG00000189221	MAOA	-1.8623	8060	2.52382e-11	8.08165e-10
ENSG00000152092	ASTN1	-2.31161	6802	1.85848e-05	8.6936e-05
ENSG00000242173	ARHGDIG	-2.82423	7276	2.1972e-07	1.77545e-06
ENSG00000163644	PPM1K	-1.1293	7443	3.8162e-08	3.86175e-07
ENSG00000114948	ADAM23	-1.05733	6493	0.000221321	0.000765317
ENSG00000184227	ACOT1	-1.00852	7147	7.95363e-07	5.44085e-06
ENSG00000067836	ROGDI	-1.19506	8461	1.0519e-13	1.41084e-11
ENSG00000168539	CHRM1	-1.79027	6631.5	7.58807e-05	0.000299189
ENSG00000162398	LEXM	-1.87515	6510	0.000194774	0.000684615
ENSG00000183346	C10orf107	-1.56277	6695	4.55575e-05	0.000190121
ENSG00000075073	TACR2	-2.96455	7024	2.56747e-06	1.53438e-05
ENSG00000048740	CELF2	-1.46165	7094	1.3264e-06	8.55156e-06
ENSG00000135424	ITGA7	-1.41192	6626	7.94145e-05	0.000311322
ENSG00000102383	ZDHHC15	-1.74901	7306	1.6168e-07	1.36019e-06
ENSG00000116983	HPCAL4	-3.84425	8500	5.98162e-14	9.99774e-12
ENSG00000164530	PI16	-4.82236	8368	3.94492e-13	3.68861e-11
ENSG00000107518	ATRNL1	-1.80782	6900	7.93268e-06	4.11549e-05
ENSG00000112293	GPLD1	-1.16444	6936	5.74882e-06	3.09434e-05
ENSG00000127241	MASP1	-2.25463	7553	1.14146e-08	1.35248e-07
ENSG00000100417	PMM1	-1.28401	8113	1.26383e-11	4.66817e-10
ENSG00000213762	ZNF134	-1.06671	7026	2.52007e-06	1.50992e-05
ENSG00000277586	NEFL	-3.54142	7190	5.18045e-07	3.75078e-06
ENSG00000189377	CXCL17	-2.86684	6645	6.82584e-05	0.000272152
ENSG00000164841	TMEM74	-1.86821	7017.5	2.72484e-06	1.61253e-05
ENSG00000069667	RORA	-1.13251	6802	1.86299e-05	8.70226e-05
ENSG00000157445	CACNA2D3	-1.96235	7598	6.88177e-09	8.76316e-08
ENSG00000112562	SMOC2	-2.02091	6854	1.18923e-05	5.89498e-05
ENSG00000273173	SNURF	-1.31307	6543	0.000151625	0.000548303
ENSG00000152578	GRIA4	-2.3999	7212	4.19048e-07	3.11031e-06
ENSG00000171033	PKIA	-1.59665	7112	1.11614e-06	7.3465e-06
ENSG00000146147	MLIP	-2.11056	7216	4.02543e-07	3.00774e-06
ENSG00000125648	SLC25A23	-1.1533	7835	4.25742e-10	8.29336e-09
ENSG00000135063	FAM189A2	-2.16408	7676	2.81479e-09	4.11236e-08
ENSG00000073711	PPP2R3A	-1.50878	7540	1.31939e-08	1.53223e-07
ENSG00000181072	CHRM2	-3.21168	6637.5	7.24508e-05	0.000286563
ENSG00000164096	C4orf3	-1.08631	7879	2.48484e-10	5.24638e-09
ENSG00000127129	EDN2	-2.33649	6708	4.09377e-05	0.000173206
ENSG00000114166	KAT2B	-1.67497	8592	1.5513e-14	4.08945e-12
ENSG00000188783	PRELP	-2.35561	7329	1.27463e-07	1.10062e-06
ENSG00000106772	PRUNE2	-2.59206	7161	6.93719e-07	4.8283e-06
ENSG00000167654	ATCAY	-1.83716	6460	0.000282629	0.000951368
ENSG00000178187	ZNF454	-1.13602	6528	0.000169997	0.000605894
ENSG00000090530	P3H2	-1.77696	7306	1.6168e-07	1.36019e-06
ENSG00000166592	RRAD	-1.67537	6735	3.27639e-05	0.000142395
ENSG00000188803	SHISA6	-2.35398	7316	1.45832e-07	1.24284e-06
ENSG00000184828	ZBTB7C	-2.18034	7110	1.13781e-06	7.46513e-06
ENSG00000171223	JUNB	-1.23632	7335	1.1976e-07	1.04181e-06
ENSG00000133878	DUSP26	-2.45561	7414	5.20869e-08	5.05835e-07
ENSG00000164303	ENPP6	-2.53157	7994	5.889e-11	1.59804e-09
ENSG00000170464	DNAJC18	-1.17463	7135	8.93772e-07	6.03582e-06
ENSG00000125503	PPP1R12C	-1.07454	7298	1.75544e-07	1.45661e-06
ENSG00000168490	PHYHIP	-1.50547	6930	6.06765e-06	3.24779e-05
ENSG00000151778	SERP2	-1.58601	7132	9.20148e-07	6.20114e-06
ENSG00000185760	KCNQ5	-2.17868	7403	5.8568e-08	5.61422e-07
ENSG00000104371	DKK4	-3.13324	7604.5	6.30331e-09	8.14058e-08
ENSG00000165194	PCDH19	-1.9993	7690	2.39207e-09	3.5811e-08
ENSG00000157168	NRG1	-1.48278	6672	5.4929e-05	0.000224869
ENSG00000177469	PTRF	-1.11628	6524	0.000175238	0.00062254
ENSG00000172782	FADS6	-2.57113	6611	8.9297e-05	0.000344128
ENSG00000187601	MAGEH1	-1.10713	6957	4.75445e-06	2.6124e-05
ENSG00000198848	CES1	-2.65466	7452	3.46289e-08	3.55701e-07
ENSG00000105737	GRIK5	-2.15774	7002	3.14862e-06	1.82246e-05
ENSG00000176956	LY6H	-2.24774	7268	2.38508e-07	1.90194e-06
ENSG00000177508	IRX3	-2.16175	6835	1.4027e-05	6.81082e-05
ENSG00000082175	PGR	-2.09366	7271	2.31345e-07	1.84839e-06
ENSG00000206172	HBA1	-3.26866	8176	5.48302e-12	2.37351e-10
ENSG00000171303	KCNK3	-2.95211	7832	4.41553e-10	8.57074e-09
ENSG00000130988	RGN	-2.15656	7376	7.79562e-08	7.18242e-07
ENSG00000120129	DUSP1	-1.96443	8010	4.80249e-11	1.36193e-09
ENSG00000188171	ZNF626	-1.66805	7548	1.20695e-08	1.41877e-07
ENSG00000165028	NIPSNAP3B	-1.25726	6754	2.79608e-05	0.000123621
ENSG00000169862	CTNND2	-1.58468	6456	0.000291179	0.000975774
ENSG00000154262	ABCA6	-1.35942	6792	2.02877e-05	9.3591e-05
ENSG00000183715	OPCML	-2.29796	7746.5	1.23165e-09	2.02343e-08
ENSG00000102010	BMX	-1.57495	7593	7.28234e-09	9.18037e-08
ENSG00000135447	PPP1R1A	-4.20531	7808	5.90438e-10	1.09539e-08
ENSG00000165495	PKNOX2	-2.28933	7926	1.38747e-10	3.17083e-09
ENSG00000166333	ILK	-1.16364	7385	7.08888e-08	6.59814e-07
ENSG00000197256	KANK2	-1.41087	7006	3.03433e-06	1.7663e-05
ENSG00000047597	XK	-1.01696	6554	0.000139361	0.000508784
ENSG00000171954	CYP4F22	-2.07682	6677	5.27483e-05	0.000216865
ENSG00000154027	AK5	-1.64296	6853	1.19964e-05	5.93942e-05
ENSG00000101098	RIMS4	-3.05685	7318	1.41334e-07	1.20803e-06
ENSG00000135218	CD36	-2.04856	7613	5.80443e-09	7.58004e-08
ENSG00000006747	SCIN	-1.67692	6615	8.66394e-05	0.000334991
ENSG00000174099	MSRB3	-1.86089	7062	1.7977e-06	1.12446e-05
ENSG00000013293	SLC7A14	-2.28658	6482	0.000239376	0.000820812
ENSG00000007402	CACNA2D2	-1.19668	6893	8.44083e-06	4.35427e-05
ENSG00000126950	TMEM35A	-3.76008	7981	6.94635e-11	1.82155e-09
ENSG00000101298	SNPH	-1.34463	7188	5.31891e-07	3.83575e-06
ENSG00000100399	CHADL	-1.72253	7989	6.27584e-11	1.68901e-09
ENSG00000104888	SLC17A7	-1.94656	7591	7.44885e-09	9.34705e-08
ENSG00000148798	INA	-3.04182	7947	1.06669e-10	2.54072e-09
ENSG00000108830	RND2	-1.9601	7243	3.07187e-07	2.37211e-06
ENSG00000244607	CCDC13	-1.09842	7182	5.64357e-07	4.03962e-06
ENSG00000082014	SMARCD3	-1.13363	6901	7.86253e-06	4.08557e-05
ENSG00000127951	FGL2	-2.11336	7286	1.98518e-07	1.61851e-06
ENSG00000131730	CKMT2	-2.99566	8365	4.11468e-13	3.82548e-11
ENSG00000163686	ABHD6	-1.00153	7215	4.06775e-07	3.03376e-06
ENSG00000117016	RIMS3	-1.40289	7173	6.16664e-07	4.34934e-06
ENSG00000133636	NTS	-1.907	6728	3.46917e-05	0.0001497
ENSG00000171503	ETFDH	-1.28039	8350	5.07701e-13	4.21701e-11
ENSG00000059915	PSD	-2.46984	6829	1.47739e-05	7.12904e-05
ENSG00000171385	KCND3	-1.34257	6680	5.14796e-05	0.000212289
ENSG00000113580	NR3C1	-1.06521	7691	2.36436e-09	3.54936e-08
ENSG00000118407	FILIP1	-1.60654	6655	6.29995e-05	0.000253907
ENSG00000010361	FUZ	-1.17018	6969	4.26257e-06	2.3724e-05
ENSG00000213760	ATP6V1G2	-1.73354	7077	1.55961e-06	9.86846e-06
ENSG00000212747	FAM127C	-1.20093	6961	4.58474e-06	2.53019e-05
ENSG00000189129	PLAC9	-2.17046	8063	2.42757e-11	7.8658e-10
ENSG00000050767	COL23A1	-1.39765	7086	1.43163e-06	9.15783e-06
ENSG00000171444	MCC	-1.23709	6952	4.97506e-06	2.72355e-05
ENSG00000145020	AMT	-1.13875	7400	6.04664e-08	5.74571e-07
ENSG00000102409	BEX4	-1.88983	7693	2.30988e-09	3.48356e-08
ENSG00000173406	DAB1	-2.97837	7436	4.11489e-08	4.1182e-07
ENSG00000157927	RADIL	-2.17517	7813	5.55849e-10	1.04665e-08
ENSG00000077063	CTTNBP2	-1.69822	7007	3.00638e-06	1.75128e-05
ENSG00000154118	JPH3	-1.38922	6539	0.000156334	0.000562836
ENSG00000185272	RBM11	-1.83065	6801	1.8777e-05	8.76851e-05
ENSG00000163873	GRIK3	-3.63088	7841	3.95752e-10	7.83033e-09
ENSG00000188227	ZNF793	-1.30309	6767	2.50688e-05	0.000112476
ENSG00000018869	ZNF582	-1.43358	7337	1.17294e-07	1.02471e-06
ENSG00000130176	CNN1	-3.5912	7654	3.62991e-09	5.05931e-08
ENSG00000126759	CFP	-1.17651	7093	1.33913e-06	8.62687e-06
ENSG00000135406	PRPH	-2.60375	6944	5.34594e-06	2.90135e-05
ENSG00000088543	C3orf18	-1.49158	7123	1.00385e-06	6.69084e-06
ENSG00000095303	PTGS1	-1.99121	8297	1.06004e-12	6.88314e-11
ENSG00000187140	FOXD3	-3.10023	7425	4.59096e-08	4.53908e-07
ENSG00000161835	GRASP	-1.05371	7025	2.54366e-06	1.52183e-05
ENSG00000175161	CADM2	-3.894	7966	8.37603e-11	2.11835e-09
ENSG00000100612	DHRS7	-1.01337	7180	5.75597e-07	4.1075e-06
ENSG00000154734	ADAMTS1	-1.93342	7438	4.02734e-08	4.04539e-07
ENSG00000128849	CGNL1	-2.09172	7449	3.57698e-08	3.65129e-07
ENSG00000274736	CCL23	-1.72669	7375	7.87808e-08	7.2463e-07
ENSG00000173198	CYSLTR1	-1.24151	6797	1.94419e-05	9.03261e-05
ENSG00000118432	CNR1	-2.41245	6984	3.71598e-06	2.10618e-05
ENSG00000180875	GREM2	-2.87034	7600	6.72763e-09	8.59361e-08
ENSG00000151789	ZNF385D	-1.46791	6745	3.01459e-05	0.000132424
ENSG00000050628	PTGER3	-1.55818	6790	2.06357e-05	9.49022e-05
ENSG00000158445	KCNB1	-3.69079	7723	1.62555e-09	2.55023e-08
ENSG00000120913	PDLIM2	-1.02264	6719	3.74069e-05	0.000159814
ENSG00000172159	FRMD3	-1.06697	6842	1.32012e-05	6.44809e-05
ENSG00000154258	ABCA9	-1.87838	6935.5	5.77475e-06	3.10728e-05
ENSG00000158458	NRG2	-2.63248	7780	8.26572e-10	1.44346e-08
ENSG00000180447	GAS1	-1.79769	6741	3.11683e-05	0.000136329
ENSG00000165966	PDZRN4	-3.94407	7753	1.14032e-09	1.8982e-08
ENSG00000144031	ANKRD53	-1.71021	7715	1.78577e-09	2.7671e-08
ENSG00000166828	SCNN1G	-4.51132	7636	4.42418e-09	5.99279e-08
ENSG00000214435	AS3MT	-2.15098	7285.5	1.99002e-07	1.62164e-06
ENSG00000169605	GKN1	-6.20029	6725	3.53591e-05	0.000152218
ENSG00000080166	DCT	-1.93033	6979.5	3.85686e-06	2.17545e-05
ENSG00000111962	UST	-1.43244	6883	9.221e-06	4.70774e-05
ENSG00000108852	MPP2	-1.40549	6758	2.70388e-05	0.000120064
ENSG00000140287	HDC	-1.9754	7377	7.71383e-08	7.1191e-07
ENSG00000150045	KLRF1	-1.4573	7107	1.17105e-06	7.65886e-06
ENSG00000025423	HSD17B6	-1.24362	7271	2.31345e-07	1.84839e-06
ENSG00000153707	PTPRD	-1.18525	6686	4.90284e-05	0.000203514
ENSG00000065534	MYLK	-2.21549	7110	1.13781e-06	7.46513e-06
ENSG00000176171	BNIP3	-1.40293	7325	1.32863e-07	1.14302e-06
ENSG00000127472	PLA2G5	-1.7728	7041	2.19041e-06	1.3339e-05
ENSG00000197614	MFAP5	-2.08071	7349	1.03498e-07	9.17407e-07
ENSG00000149090	PAMR1	-1.40687	7436	4.11493e-08	4.1182e-07
ENSG00000141338	ABCA8	-2.85677	7778	8.46586e-10	1.47369e-08
ENSG00000099284	H2AFY2	-1.23829	6935	5.80082e-06	3.11925e-05
ENSG00000154330	PGM5	-3.68706	8088	1.75352e-11	6.09189e-10
ENSG00000145708	CRHBP	-1.7666	7028	2.47348e-06	1.48692e-05
ENSG00000162873	KLHDC8A	-1.06136	6625	8.0047e-05	0.000313052
ENSG00000171094	ALK	-1.64483	6469.5	0.000263404	0.000893094
ENSG00000163017	ACTG2	-3.66834	7625	5.06242e-09	6.7292e-08
ENSG00000116183	PAPPA2	-1.6731	6696	4.51871e-05	0.000188766
ENSG00000138135	CH25H	-1.5955	6970	4.22386e-06	2.35486e-05
ENSG00000164440	TXLNB	-1.731	7321	1.38483e-07	1.18639e-06
ENSG00000134201	GSTM5	-3.05939	8443	1.36183e-13	1.65e-11
ENSG00000204323	SMIM5	-2.22937	7950	1.02727e-10	2.47558e-09
ENSG00000170298	LGALS9B	-2.58854	6917	6.81754e-06	3.59624e-05
ENSG00000130822	PNCK	-3.65632	7665	3.1971e-09	4.55309e-08
ENSG00000196507	TCEAL3	-1.24053	7368	8.48076e-08	7.75255e-07
ENSG00000198947	DMD	-2.02487	7131	9.29107e-07	6.24865e-06
ENSG00000123360	PDE1B	-1.42114	6757	2.72666e-05	0.000120879
ENSG00000169418	NPR1	-1.68648	7484	2.44579e-08	2.6123e-07
ENSG00000147027	TMEM47	-1.22752	6679	5.18993e-05	0.000213911
ENSG00000166831	RBPMS2	-2.86918	7677	2.78232e-09	4.0722e-08
ENSG00000131668	BARX1	-1.45477	6543	0.000151627	0.000548303
ENSG00000145692	BHMT	-2.08939	6773	2.37829e-05	0.000107488
ENSG00000181804	SLC9A9	-1.73575	7980	7.03505e-11	1.84183e-09
ENSG00000163106	HPGDS	-1.62647	7453	3.42565e-08	3.5254e-07
ENSG00000174697	LEP	-1.94754	6500.5	0.0002091	0.000729375
ENSG00000149582	TMEM25	-1.88172	8122	1.12267e-11	4.23277e-10
ENSG00000077942	FBLN1	-1.99233	7535	1.39476e-08	1.60608e-07
ENSG00000141404	GNAL	-1.16224	6733	3.33128e-05	0.000144473
ENSG00000157514	TSC22D3	-1.88278	8064	2.39629e-11	7.77986e-10
ENSG00000188051	TMEM221	-1.08897	6743	3.06531e-05	0.000134255
ENSG00000178163	ZNF518B	-1.01751	6530	0.000167432	0.000597924
ENSG00000159231	CBR3	-1.02498	6456	0.000291188	0.000975774
ENSG00000178573	MAF	-1.55997	8175	5.55679e-12	2.39278e-10
ENSG00000138615	CILP	-2.04054	6660	6.05162e-05	0.000244984
ENSG00000235109	ZSCAN31	-1.11529	7349	1.03498e-07	9.17407e-07
ENSG00000116774	OLFML3	-1.11995	6581	0.000113099	0.000423777
ENSG00000171357	LURAP1	-1.62772	7391	6.65263e-08	6.26695e-07
ENSG00000131016	AKAP12	-1.38574	6485	0.00023494	0.000807463
ENSG00000148180	GSN	-2.0406	8554	2.71994e-14	6.09677e-12
ENSG00000139200	PIANP	-1.83846	7233	3.39699e-07	2.58896e-06
ENSG00000159409	CELF3	-2.28316	7228	3.57104e-07	2.70523e-06
ENSG00000179639	FCER1A	-3.15155	7968	8.18764e-11	2.08378e-09
ENSG00000123570	RAB9B	-2.08299	7407	5.61264e-08	5.39281e-07
ENSG00000138356	AOX1	-2.09551	7312	1.51982e-07	1.28921e-06
ENSG00000197584	KCNMB2	-1.84636	7027	2.49468e-06	1.4981e-05
ENSG00000126895	AVPR2	-1.09508	6596	0.000100602	0.000382027
ENSG00000118729	CASQ2	-3.96585	8015	4.50504e-11	1.28874e-09
ENSG00000099785	MARCH2	-1.08386	8258	1.8106e-12	9.94188e-11
ENSG00000173581	CCDC106	-1.11923	6984	3.71603e-06	2.10618e-05
ENSG00000132938	MTUS2	-2.88133	7246	2.98034e-07	2.30688e-06
ENSG00000022267	FHL1	-3.31656	8212	3.38094e-12	1.61761e-10
ENSG00000101938	CHRDL1	-3.76538	7939	1.17913e-10	2.77653e-09
ENSG00000046653	GPM6B	-2.47069	8002	5.3188e-11	1.46518e-09
ENSG00000150627	WDR17	-2.1914	7206	4.44938e-07	3.27657e-06
ENSG00000115226	FNDC4	-1.22986	6854	1.18923e-05	5.89498e-05
ENSG00000089486	CDIP1	-1.06497	7541	1.30479e-08	1.51636e-07
ENSG00000166106	ADAMTS15	-1.49212	6947	5.20546e-06	2.83262e-05
ENSG00000154269	ENPP3	-2.63949	7253	2.7769e-07	2.16373e-06
ENSG00000100139	MICALL1	-1.26877	8004	5.18486e-11	1.43553e-09
ENSG00000065609	SNAP91	-2.30754	6586.5	0.000107875	0.000406379
ENSG00000102466	FGF14	-1.80315	7045	2.10977e-06	1.29199e-05
ENSG00000115353	TACR1	-2.34756	7667	3.12406e-09	4.47236e-08
ENSG00000171827	ZNF570	-1.00046	6830	1.46469e-05	7.07399e-05
ENSG00000130643	CALY	-2.90033	7241	3.13008e-07	2.41356e-06
ENSG00000164197	RNF180	-1.49847	7162	6.86959e-07	4.78736e-06
ENSG00000144655	CSRNP1	-1.60595	7907	1.75767e-10	3.85534e-09
ENSG00000160191	PDE9A	-1.49934	6901	7.86253e-06	4.08557e-05
ENSG00000116678	LEPR	-1.25992	7033	2.36071e-06	1.42434e-05
ENSG00000277494	GPIHBP1	-2.11119	7859	3.17659e-10	6.465e-09
ENSG00000204950	LRRC10B	-1.85479	6460	0.000282742	0.000951368
ENSG00000153404	PLEKHG4B	-1.24871	6532	0.000164903	0.000589796
ENSG00000165379	LRFN5	-1.74817	7184	5.53325e-07	3.9711e-06
ENSG00000156113	KCNMA1	-2.58234	7260	2.5869e-07	2.03703e-06
ENSG00000157087	ATP2B2	-2.25616	7295.5	1.79964e-07	1.488e-06
ENSG00000260230	FRRS1L	-3.39791	7440	3.94092e-08	3.97077e-07
ENSG00000112936	C7	-3.53731	7682	2.62539e-09	3.8842e-08
ENSG00000147003	TMEM27	-1.1199	6932	5.95954e-06	3.19306e-05
ENSG00000143473	KCNH1	-1.35949	6931	6.01204e-06	3.21979e-05
ENSG00000100234	TIMP3	-1.36277	6678	5.23222e-05	0.000215329
ENSG00000145687	SSBP2	-1.9071	7894	2.06489e-10	4.46339e-09
ENSG00000122367	LDB3	-3.36151	7871	2.74181e-10	5.70791e-09
ENSG00000078053	AMPH	-1.05687	6698	4.4454e-05	0.000186083
ENSG00000120907	ADRA1A	-2.06323	7451	3.50014e-08	3.59077e-07
ENSG00000196569	LAMA2	-1.08601	6524	0.000175238	0.00062254
ENSG00000213316	LTC4S	-1.3919	6959	4.64036e-06	2.55743e-05
ENSG00000120729	MYOT	-2.94344	8349	5.14707e-13	4.23341e-11
ENSG00000198932	GPRASP1	-1.64127	6879	9.55197e-06	4.85249e-05
ENSG00000148541	FAM13C	-1.42366	7352	1.00302e-07	8.96854e-07
ENSG00000138061	CYP1B1	-1.58482	6587	0.000107934	0.000406379
ENSG00000145934	TENM2	-2.57332	7566	9.86946e-09	1.1892e-07
ENSG00000175287	PHYHD1	-2.18095	8081	1.92114e-11	6.53547e-10
ENSG00000158270	COLEC12	-1.41028	6820	1.59657e-05	7.61432e-05
ENSG00000106714	CNTNAP3	-1.80886	6612	8.87148e-05	0.000341966
ENSG00000198010	DLGAP2	-1.62317	6815	1.66401e-05	7.90265e-05
ENSG00000166402	TUB	-1.85668	7240	3.16611e-07	2.43454e-06
ENSG00000197106	SLC6A17	-1.41853	6897	8.14667e-06	4.2132e-05
ENSG00000102886	GDPD3	-1.32889	6484	0.000236697	0.000812817
ENSG00000178568	ERBB4	-1.57496	6516	0.000186083	0.000656705
ENSG00000168309	FAM107A	-2.91713	8446	1.30457e-13	1.61718e-11
ENSG00000177606	JUN	-1.14598	7099	1.26445e-06	8.19415e-06
ENSG00000137033	IL33	-1.42772	6685	4.94291e-05	0.000204917
ENSG00000069535	MAOB	-2.44437	7913	1.6314e-10	3.63193e-09
ENSG00000169715	MT1E	-1.66532	7031	2.40522e-06	1.44853e-05
ENSG00000185869	ZNF829	-1.10671	6837	1.37862e-05	6.70183e-05
ENSG00000122012	SV2C	-2.29397	7123	1.00385e-06	6.69084e-06
ENSG00000178184	PARD6G	-1.08381	6503	0.000205339	0.000717941
ENSG00000165424	ZCCHC24	-1.22685	6766	2.52807e-05	0.000113334
ENSG00000171791	BCL2	-1.18413	7379	7.55278e-08	6.97833e-07
ENSG00000184515	BEX5	-1.4388	6498	0.000213189	0.000741271
ENSG00000006283	CACNA1G	-1.10289	6583.5	0.000110918	0.000416464
ENSG00000109472	CPE	-2.11715	7952	1.00177e-10	2.43927e-09
ENSG00000137941	TTLL7	-1.65547	6831	1.45209e-05	7.02765e-05
ENSG00000197935	ZNF311	-1.12289	6558	0.000135137	0.000495575
ENSG00000184905	TCEAL2	-3.82186	7477	2.638e-08	2.79771e-07
ENSG00000204314	PRRT1	-1.06979	6689	4.78447e-05	0.000199055
ENSG00000187715	KBTBD12	-2.18144	6787	2.11683e-05	9.69433e-05
ENSG00000188549	C15orf52	-1.33504	6545	0.000149324	0.00054105
ENSG00000105650	PDE4C	-1.72597	7027	2.49669e-06	1.4981e-05
ENSG00000112214	FHL5	-1.29744	7253	2.7769e-07	2.16373e-06
ENSG00000187824	TMEM220	-1.56443	7925	1.40489e-10	3.19281e-09
ENSG00000068383	INPP5A	-1.12207	7954	9.76881e-11	2.39292e-09
ENSG00000132837	DMGDH	-1.57775	7366	8.66095e-08	7.88204e-07
ENSG00000104490	NCALD	-1.2303	6994	3.38971e-06	1.94617e-05
ENSG00000100095	SEZ6L	-2.62756	7602	6.57655e-09	8.44053e-08
ENSG00000143171	RXRG	-3.82629	8298	1.04278e-12	6.81587e-11
ENSG00000196368	NUDT11	-1.36178	6731	3.38701e-05	0.000146503
ENSG00000197245	FAM110D	-1.63671	7812	5.62606e-10	1.05694e-08
ENSG00000166183	ASPG	-1.76783	6454	0.000295499	0.000988399
ENSG00000164398	ACSL6	-1.59894	7061	1.81476e-06	1.13469e-05
ENSG00000144410	CPO	-2.48101	7385.5	6.96583e-08	6.5207e-07
ENSG00000142973	CYP4B1	-3.46259	7928	1.35313e-10	3.11001e-09
ENSG00000139970	RTN1	-1.22315	6690	4.74562e-05	0.000197639
ENSG00000141052	MYOCD	-2.69775	7532	1.44197e-08	1.65e-07
ENSG00000145147	SLIT2	-1.69442	6625	8.0047e-05	0.000313052
ENSG00000095713	CRTAC1	-2.93411	7450	3.53741e-08	3.61883e-07
ENSG00000005102	MEOX1	-1.08028	6458	0.000286936	0.000964092
ENSG00000172201	ID4	-1.9122	8165	6.35013e-12	2.63724e-10
ENSG00000143816	WNT9A	-1.82626	6876	9.80761e-06	4.96541e-05
ENSG00000160307	S100B	-2.59025	8198	4.08256e-12	1.8871e-10
ENSG00000156959	LHFPL4	-1.7552	7191	5.16156e-07	3.7401e-06
ENSG00000272602	ZNF595	-1.07701	6636	7.33441e-05	0.000289676
ENSG00000131831	RAI2	-1.66747	7387	6.94047e-08	6.50068e-07
ENSG00000176293	ZNF135	-1.60037	7255	2.72128e-07	2.12952e-06
ENSG00000144451	SPAG16	-1.53351	7790	7.33227e-10	1.3098e-08
ENSG00000205002	AARD	-2.55512	7188	5.31882e-07	3.83575e-06
ENSG00000196177	ACADSB	-1.0114	7756	1.10042e-09	1.84679e-08
ENSG00000143546	S100A8	-2.53981	6560	0.000133071	0.000489203
ENSG00000255408	PCDHA3	-1.54249	6720.5	3.69184e-05	0.000158057
ENSG00000181541	MAB21L2	-3.00802	7660.5	3.36767e-09	4.75865e-08
ENSG00000104722	NEFM	-2.78883	7512	1.79864e-08	2.00099e-07
ENSG00000189134	NKAPL	-2.04043	7483	2.47263e-08	2.63753e-07
ENSG00000162373	BEND5	-2.31802	7739	1.34603e-09	2.17855e-08
ENSG00000124440	HIF3A	-2.42592	7175	6.04651e-07	4.27198e-06
ENSG00000160097	FNDC5	-2.41119	7629	4.83624e-09	6.47591e-08
ENSG00000189292	ALKAL2	-2.00552	7758	1.07455e-09	1.80897e-08
ENSG00000070731	ST6GALNAC2	-1.03173	6483	0.000238466	0.000818033
ENSG00000198624	CCDC69	-2.30127	8212	3.38094e-12	1.61761e-10
ENSG00000198626	RYR2	-1.9205	6716	3.83443e-05	0.000163478
ENSG00000127903	ZNF835	-1.44882	6677	5.27483e-05	0.000216865
ENSG00000196196	HRCT1	-1.51338	6619	8.39431e-05	0.000326184
ENSG00000004799	PDK4	-3.2433	8233	2.54464e-12	1.27724e-10
ENSG00000115461	IGFBP5	-1.08785	6586	0.000108779	0.000409184
ENSG00000076344	RGS11	-1.7824	7606	6.28504e-09	8.1234e-08
ENSG00000262655	SPON1	-1.64695	6621	8.26249e-05	0.000321903
ENSG00000278318	ZNF229	-1.43658	6940	5.54523e-06	3.00055e-05
ENSG00000204653	ASPDH	-1.50323	6503	0.000205323	0.000717941
ENSG00000145335	SNCA	-1.41723	7017.5	2.72748e-06	1.61293e-05
ENSG00000132970	WASF3	-1.28489	6633	7.51175e-05	0.000296323
ENSG00000163637	PRICKLE2	-1.59874	6792	2.02877e-05	9.3591e-05
ENSG00000072195	SPEG	-2.50357	7052	1.97543e-06	1.2207e-05
ENSG00000144476	ACKR3	-1.16169	6929	6.12242e-06	3.27069e-05
ENSG00000170345	FOS	-1.3728	6892	8.51591e-06	4.38747e-05
ENSG00000109832	DDX25	-1.43632	6684.5	4.95074e-05	0.00020519
ENSG00000167281	RBFOX3	-2.86231	7006.5	3.02017e-06	1.75869e-05
ENSG00000187391	MAGI2	-1.41512	7009.5	2.93759e-06	1.71855e-05
ENSG00000184205	TSPYL2	-1.20837	6661	6.00308e-05	0.00024326
ENSG00000131094	C1QL1	-2.69145	8283	1.28545e-12	8.02817e-11
ENSG00000182195	LDOC1	-1.81286	7668	3.08813e-09	4.43255e-08
ENSG00000102924	CBLN1	-2.02713	6758	2.69125e-05	0.000119763
ENSG00000164972	C9orf24	-1.72674	7131	9.29106e-07	6.24865e-06
ENSG00000154856	APCDD1	-1.41795	7456	3.31624e-08	3.43441e-07
ENSG00000145777	TSLP	-2.49265	7852	3.46048e-10	6.9392e-09
ENSG00000170074	FAM153A	-1.75541	6976	3.99837e-06	2.24532e-05
ENSG00000129521	EGLN3	-1.02901	7176	5.9873e-07	4.24297e-06
ENSG00000166780	C16orf45	-1.42931	7211	4.2333e-07	3.13295e-06
ENSG00000137878	GCOM1	-1.80812	7508	1.87987e-08	2.08121e-07
ENSG00000163815	CLEC3B	-3.66056	8628	9.07007e-15	3.37304e-12
ENSG00000182916	TCEAL7	-1.66228	7001	3.17783e-06	1.83806e-05
ENSG00000206579	XKR4	-3.20295	7782	8.0702e-10	1.41688e-08
ENSG00000185046	ANKS1B	-2.26673	7315	1.47347e-07	1.25444e-06
ENSG00000114654	EFCC1	-1.10093	6819	1.61037e-05	7.67116e-05
ENSG00000139910	NOVA1	-2.29136	7462	3.10751e-08	3.2408e-07
ENSG00000239282	GATSL3	-1.18829	6950.5	5.04312e-06	2.75712e-05
ENSG00000129538	RNASE1	-1.49235	6813	1.69555e-05	8.01394e-05
ENSG00000175416	CLTB	-1.0233	7314	1.48877e-07	1.26615e-06
ENSG00000146267	FAXC	-2.20566	6914	7.00277e-06	3.68326e-05
ENSG00000243244	STON1	-1.71885	6758	2.70388e-05	0.000120064
ENSG00000078596	ITM2A	-1.588	7555	1.11625e-08	1.32452e-07
ENSG00000133800	LYVE1	-3.29065	8531	3.81134e-14	7.33704e-12
ENSG00000132840	BHMT2	-2.39085	7743	1.28383e-09	2.09028e-08
ENSG00000153446	C16orf89	-4.09565	8139	8.96923e-12	3.48607e-10
ENSG00000169760	NLGN1	-2.71263	7565	9.98063e-09	1.19996e-07
ENSG00000164849	GPR146	-1.22624	7611	5.93797e-09	7.72976e-08
ENSG00000271447	MMP28	-1.69554	7468	2.91155e-08	3.052e-07
ENSG00000050030	KIAA2022	-3.09519	7829	4.57932e-10	8.83634e-09
ENSG00000185483	ROR1	-1.14133	6943	5.39709e-06	2.92523e-05
ENSG00000198963	RORB	-1.57533	7116	1.07398e-06	7.08894e-06
ENSG00000219607	PPP1R3G	-1.77371	7460	3.17563e-08	3.29923e-07
ENSG00000143196	DPT	-4.58975	8679	4.20704e-15	2.05561e-12
ENSG00000109458	GAB1	-1.00711	7340	1.13687e-07	9.97993e-07
ENSG00000157150	TIMP4	-1.74331	7259	2.61325e-07	2.05383e-06
ENSG00000176533	GNG7	-2.73094	8678	4.27127e-15	2.05561e-12
ENSG00000135437	RDH5	-1.02585	7014	2.81757e-06	1.65425e-05
ENSG00000173267	SNCG	-2.21388	7806	6.04854e-10	1.1133e-08
ENSG00000064205	WISP2	-4.26684	8761	1.19982e-15	1.34751e-12
ENSG00000181778	TMEM252	-3.85202	8020	4.20203e-11	1.22782e-09
ENSG00000224940	PRRT4	-3.53442	7874	2.63604e-10	5.52285e-09
ENSG00000205364	MT1M	-3.39038	8246	2.1325e-12	1.10076e-10
ENSG00000130294	KIF1A	-2.30472	6591	0.000104615	0.000395431
ENSG00000119138	KLF9	-1.79251	7945	1.09384e-10	2.59774e-09
ENSG00000148053	NTRK2	-1.61767	6602	9.59784e-05	0.00036711
ENSG00000205090	TMEM240	-1.25135	6606	9.30082e-05	0.000356666
ENSG00000151623	NR3C2	-1.51125	7568	9.65055e-09	1.16885e-07
ENSG00000196972	SMIM10L2B	-1.85567	7783	7.97412e-10	1.40302e-08
ENSG00000183580	FBXL7	-1.27975	6828	1.4902e-05	7.17816e-05
ENSG00000213424	KRT222	-2.44628	7873	2.65304e-10	5.54429e-09
ENSG00000182253	SYNM	-3.51444	7499	2.07534e-08	2.26241e-07
ENSG00000158828	PINK1	-1.42426	8598	1.41902e-14	4.0569e-12
ENSG00000244219	GS1-259H13.2	-1.23728	6896	8.21758e-06	4.24805e-05
ENSG00000172465	TCEAL1	-1.13801	7470	2.84893e-08	2.99788e-07
ENSG00000165186	PTCHD1	-3.44807	7473	2.75745e-08	2.91098e-07
ENSG00000145362	ANK2	-2.12744	7216	4.02735e-07	3.00774e-06
ENSG00000188613	NANOS1	-1.20051	6730	3.41526e-05	0.000147529
ENSG00000206559	ZCWPW2	-1.14445	6987	3.6151e-06	2.05968e-05
ENSG00000184524	CEND1	-1.41532	6529	0.00016871	0.000601962
ENSG00000182566	CLEC4G	-1.88326	7299	1.73402e-07	1.44322e-06
ENSG00000134198	TSPAN2	-1.6968	6825	1.52928e-05	7.34474e-05
[truncated: 442 more rows]

## Sheet: miRNA
Accession_number	miRNA Name	Fold_change	pvalue	p.adjust
MIMAT0000065	hsa-let-7d-5p	0.848658	3.64778e-10	1.93376e-09
MIMAT0004484	hsa-let-7d-3p	0.725718	7.78298e-05	0.000146347
MIMAT0004486	hsa-let-7f-1-3p	1.27398	1.53604e-10	9.01141e-10
MIMAT0000415	hsa-let-7i-5p	0.782307	1.69973e-12	1.55808e-11
MIMAT0000101	hsa-miR-103a-3p	1.04288	4.62039e-13	5.34993e-12
MIMAT0009196	hsa-miR-103a-2-5p	2.04252	8.93225e-09	3.35914e-08
MIMAT0004672	hsa-miR-106b-3p	1.53034	1.14598e-15	3.60165e-14
MIMAT0000680	hsa-miR-106b-5p	1.46436	9.40072e-14	1.42632e-12
MIMAT0000104	hsa-miR-107	0.900534	3.90572e-13	4.77365e-12
MIMAT0004555	hsa-miR-10a-3p	0.843717	8.07901e-05	0.00014999
MIMAT0005901	hsa-miR-1249-3p	1.12288	6.30007e-06	1.46668e-05
MIMAT0005920	hsa-miR-1266-5p	1.72623	1.45904e-05	3.16246e-05
MIMAT0004604	hsa-miR-127-5p	0.910269	0.000224996	0.000383715
MIMAT0026477	hsa-miR-128-1-5p	0.828719	1.20288e-05	2.65964e-05
MIMAT0000424	hsa-miR-128-3p	0.843114	7.24043e-11	4.48703e-10
MIMAT0005797	hsa-miR-1301-3p	1.92836	2.05789e-13	2.8296e-12
MIMAT0005951	hsa-miR-1307-3p	1.78525	5.38448e-14	9.11219e-13
MIMAT0022727	hsa-miR-1307-5p	1.56153	1.53675e-06	3.95421e-06
MIMAT0004680	hsa-miR-130b-5p	2.31111	2.01094e-07	6.27526e-07
MIMAT0000691	hsa-miR-130b-3p	2.04274	3.11804e-09	1.30661e-08
MIMAT0004594	hsa-miR-132-5p	1.11056	2.65551e-06	6.56418e-06
MIMAT0000447	hsa-miR-134-5p	0.806935	2.52209e-05	5.11392e-05
MIMAT0000758	hsa-miR-135b-5p	4.52537	3.59104e-16	1.53641e-14
MIMAT0004598	hsa-miR-141-5p	3.04868	1.72675e-10	9.86713e-10
MIMAT0000432	hsa-miR-141-3p	2.92695	1.0544e-06	2.82888e-06
MIMAT0000434	hsa-miR-142-3p.1	2.29492	4.57761e-05	8.8729e-05
MIMAT0000433	hsa-miR-142-5p	1.60026	8.32924e-05	0.000153986
MIMAT0000449	hsa-miR-146a-5p	1.39635	0.000527552	0.000837988
MIMAT0002809	hsa-miR-146b-5p	2.56184	1.00996e-17	1.48128e-15
MIMAT0004766	hsa-miR-146b-3p	2.17932	4.63681e-14	8.44879e-13
MIMAT0004699	hsa-miR-148b-5p	1.69268	5.9759e-08	1.99197e-07
MIMAT0000759	hsa-miR-148b-3p	1.0206	8.57253e-07	2.3428e-06
MIMAT0000757	hsa-miR-151a-3p	1.00825	3.84103e-16	1.53641e-14
MIMAT0004697	hsa-miR-151a-5p	1.17525	1.73119e-09	7.85283e-09
MIMAT0000453	hsa-miR-154-3p	1.54273	1.31609e-07	4.22685e-07
MIMAT0000068	hsa-miR-15a-5p	1.31045	1.28268e-12	1.20081e-11
MIMAT0000417	hsa-miR-15b-5p	0.938547	2.56044e-08	9.15929e-08
MIMAT0004586	hsa-miR-15b-3p	1.27143	9.3914e-06	2.10827e-05
MIMAT0004489	hsa-miR-16-1-3p	1.6864	1.13069e-11	9.04551e-11
MIMAT0000069	hsa-miR-16-5p	1.037	3.76016e-05	7.41916e-05
MIMAT0004518	hsa-miR-16-2-3p	1.39616	1.80597e-05	3.7798e-05
MIMAT0000070	hsa-miR-17-5p	1.81641	8.30954e-14	1.35415e-12
MIMAT0000071	hsa-miR-17-3p	1.42733	2.499e-13	3.1416e-12
MIMAT0000270	hsa-miR-181a-3p	1.92419	2.51586e-17	2.76745e-15
MIMAT0000256	hsa-miR-181a-5p	1.46832	4.95779e-15	1.14812e-13
MIMAT0004558	hsa-miR-181a-2-3p	0.813521	6.08383e-07	1.71595e-06
MIMAT0022692	hsa-miR-181b-3p	2.55553	7.45161e-10	3.81245e-09
MIMAT0000257	hsa-miR-181b-5p	1.59485	1.10139e-15	3.60165e-14
MIMAT0000259	hsa-miR-182-5p	2.51077	2.95875e-10	1.60722e-09
MIMAT0000261	hsa-miR-183-5p.1	2.94282	1.06231e-12	1.08701e-11
MIMAT0000455	hsa-miR-185-5p	1.47249	4.18969e-15	1.02415e-13
MIMAT0004611	hsa-miR-185-3p	1.75933	8.76832e-12	7.14456e-11
MIMAT0000457	hsa-miR-188-5p	2.34524	1.27503e-12	1.20081e-11
MIMAT0000072	hsa-miR-18a-5p	2.60643	3.6567e-14	7.1728e-13
MIMAT0002891	hsa-miR-18a-3p	2.67867	1.61536e-11	1.22545e-10
MIMAT0000440	hsa-miR-191-5p	1.42376	2.04512e-08	7.43682e-08
MIMAT0004543	hsa-miR-192-3p	3.03516	0.000187943	0.000326858
MIMAT0000222	hsa-miR-192-5p	3.30077	1.42817e-06	3.71831e-06
MIMAT0000460	hsa-miR-194-5p	3.30899	2.457e-09	1.0703e-08
MIMAT0004671	hsa-miR-194-3p	3.58737	6.45259e-07	1.79692e-06
MIMAT0000226	hsa-miR-196a-5p	5.82774	3.14349e-18	6.91569e-16
MIMAT0001080	hsa-miR-196b-5p	5.25499	5.32532e-17	4.68628e-15
MIMAT0009451	hsa-miR-1976	1.80807	1.21516e-08	4.49303e-08
MIMAT0000232	hsa-miR-199a-3p	0.919459	1.29215e-09	6.31717e-09
MIMAT0004563	hsa-miR-199b-3p	0.921119	1.24084e-09	6.1345e-09
MIMAT0000073	hsa-miR-19a-3p	2.14369	9.78005e-13	1.04957e-11
MIMAT0004491	hsa-miR-19b-1-5p	1.81019	1.80206e-12	1.58581e-11
MIMAT0000074	hsa-miR-19b-3p	1.29003	8.60645e-09	3.26452e-08
MIMAT0001620	hsa-miR-200a-5p	3.15688	3.76187e-11	2.50791e-10
MIMAT0000682	hsa-miR-200a-3p	3.12768	4.38038e-08	1.50575e-07
MIMAT0004571	hsa-miR-200b-5p	2.93174	2.7195e-06	6.64768e-06
MIMAT0000318	hsa-miR-200b-3p	3.00956	1.35919e-09	6.5005e-09
MIMAT0004657	hsa-miR-200c-5p	2.48598	3.42945e-05	6.82786e-05
MIMAT0000617	hsa-miR-200c-3p	2.67328	1.60054e-08	5.86864e-08
MIMAT0019814	hsa-miR-203b-3p	2.29499	0.000414608	0.000673164
MIMAT0000075	hsa-miR-20a-5p	1.69812	4.62039e-13	5.34993e-12
MIMAT0004493	hsa-miR-20a-3p	1.57454	1.66601e-05	3.55846e-05
MIMAT0000076	hsa-miR-21-5p	2.51029	2.617e-22	1.15148e-19
MIMAT0004494	hsa-miR-21-3p	2.29416	4.94743e-11	3.20128e-10
MIMAT0000267	hsa-miR-210-3p	2.10891	1.60588e-05	3.44676e-05
MIMAT0000269	hsa-miR-212-3p	1.0219	9.13902e-08	2.97864e-07
MIMAT0000271	hsa-miR-214-3p	0.921557	1.62662e-06	4.16113e-06
MIMAT0004564	hsa-miR-214-5p	0.857413	5.79725e-05	0.000110424
MIMAT0000272	hsa-miR-215-5p	2.35718	0.000148695	0.000261702
MIMAT0000274	hsa-miR-217	1.5227	2.65777e-08	9.4308e-08
MIMAT0000276	hsa-miR-219a-5p	1.56713	3.3602e-05	6.7204e-05
MIMAT0004567	hsa-miR-219a-1-3p	1.22034	1.76025e-05	3.70578e-05
MIMAT0004495	hsa-miR-22-5p	0.97539	2.13563e-05	4.39102e-05
MIMAT0000278	hsa-miR-221-3p	1.35885	9.78865e-07	2.65865e-06
MIMAT0000279	hsa-miR-222-3p	1.86447	5.73072e-09	2.29229e-08
MIMAT0004569	hsa-miR-222-5p	1.98927	3.56196e-07	1.08087e-06
MIMAT0004570	hsa-miR-223-5p	1.01711	0.000283632	0.000470936
MIMAT0000280	hsa-miR-223-3p	1.43963	5.63942e-07	1.61126e-06
MIMAT0004497	hsa-miR-24-2-5p	1.08926	9.6062e-06	2.14555e-05
MIMAT0000081	hsa-miR-25-3p	1.14776	1.04984e-12	1.08701e-11
MIMAT0004499	hsa-miR-26a-1-3p	1.14806	0.000137456	0.00024486
MIMAT0004503	hsa-miR-29a-5p	1.20738	8.27857e-08	2.71834e-07
MIMAT0004514	hsa-miR-29b-1-5p	1.52733	4.88385e-07	1.41375e-06
MIMAT0000688	hsa-miR-301a-3p	1.56575	4.19835e-11	2.75713e-10
MIMAT0022696	hsa-miR-301a-5p	1.75987	2.29526e-05	4.69728e-05
MIMAT0019208	hsa-miR-3074-5p	1.36986	0.000489037	0.000788191
MIMAT0014990	hsa-miR-3127-5p	1.63136	1.41584e-11	1.11244e-10
MIMAT0004505	hsa-miR-32-3p	1.67644	9.58994e-09	3.57591e-08
MIMAT0000090	hsa-miR-32-5p	0.924411	0.000260454	0.00043574
MIMAT0015085	hsa-miR-3200-3p	1.2167	8.41062e-05	0.00015484
MIMAT0005792	hsa-miR-320b	1.60498	2.58236e-09	1.10314e-08
MIMAT0015050	hsa-miR-323b-3p	1.98	4.11912e-06	9.85007e-06
MIMAT0000762	hsa-miR-324-3p	0.881889	5.17465e-06	1.21757e-05
MIMAT0000761	hsa-miR-324-5p	1.10759	7.83604e-05	0.000146717
MIMAT0004693	hsa-miR-330-5p	0.919484	0.000249143	0.000418408
MIMAT0004700	hsa-miR-331-5p	0.742545	1.47548e-06	3.81888e-06
MIMAT0000760	hsa-miR-331-3p	0.992538	8.55774e-05	0.000156892
MIMAT0000765	hsa-miR-335-5p	0.828282	1.21188e-05	2.66614e-05
MIMAT0004703	hsa-miR-335-3p	2.26492	2.78011e-16	1.35917e-14
MIMAT0004702	hsa-miR-339-3p	0.752519	0.000205687	0.000353525
MIMAT0004694	hsa-miR-342-5p	1.10503	6.27447e-06	1.46668e-05
MIMAT0000772	hsa-miR-345-5p	1.69766	1.36499e-05	2.97324e-05
MIMAT0000255	hsa-miR-34a-5p	0.911061	8.64236e-06	1.96012e-05
MIMAT0000686	hsa-miR-34c-5p	1.56731	6.37605e-09	2.52744e-08
MIMAT0004677	hsa-miR-34c-3p	1.43033	2.43587e-06	6.05527e-06
MIMAT0017990	hsa-miR-3613-5p	1.53279	5.76311e-08	1.9357e-07
MIMAT0017993	hsa-miR-3614-3p	1.18643	0.000178346	0.000311398
MIMAT0017992	hsa-miR-3614-5p	1.52767	0.00014435	0.000255076
MIMAT0000705	hsa-miR-362-5p	1.64686	1.80216e-09	8.09133e-09
MIMAT0004683	hsa-miR-362-3p	1.70161	4.5441e-08	1.538e-07
MIMAT0018073	hsa-miR-3653-3p	1.26764	0.000229346	0.00038813
MIMAT0018101	hsa-miR-3677-3p	1.59633	1.39568e-07	4.44998e-07
MIMAT0018110	hsa-miR-3682-3p	1.83387	7.96801e-08	2.63603e-07
MIMAT0000721	hsa-miR-369-3p	0.960328	6.51685e-05	0.000123065
MIMAT0000722	hsa-miR-370-3p	0.917739	1.10783e-06	2.93643e-06
MIMAT0002172	hsa-miR-376b-3p	1.21809	1.67471e-05	3.55978e-05
MIMAT0000737	hsa-miR-382-5p	1.04441	8.17192e-10	4.12801e-09
MIMAT0022697	hsa-miR-382-3p	1.44791	4.51891e-09	1.82415e-08
MIMAT0018187	hsa-miR-3913-5p	1.00872	2.48115e-09	1.0703e-08
MIMAT0018205	hsa-miR-3928-3p	1.1952	2.06316e-05	4.26193e-05
MIMAT0018349	hsa-miR-3934-5p	2.37694	1.24601e-10	7.40874e-10
MIMAT0022975	hsa-miR-3934-3p	1.49077	2.8348e-07	8.78388e-07
MIMAT0001638	hsa-miR-409-5p	1.68163	4.93957e-06	1.1685e-05
MIMAT0001639	hsa-miR-409-3p	1.04178	1.31857e-09	6.37551e-09
MIMAT0026557	hsa-miR-412-5p	1.20225	0.000525925	0.000837988
MIMAT0003339	hsa-miR-421	1.44437	2.51333e-10	1.39983e-09
MIMAT0001340	hsa-miR-423-3p	1.12447	8.28111e-09	3.19622e-08
MIMAT0004749	hsa-miR-424-3p	1.6992	2.83652e-08	9.98454e-08
MIMAT0001341	hsa-miR-424-5p	1.64589	1.08974e-06	2.90598e-06
MIMAT0001343	hsa-miR-425-3p	0.755299	8.73298e-05	0.00015944
MIMAT0003393	hsa-miR-425-5p	1.46284	4.84261e-07	1.41109e-06
MIMAT0001536	hsa-miR-429	3.19095	3.28887e-06	7.95111e-06
MIMAT0001625	hsa-miR-431-5p	2.69054	1.47623e-14	3.09305e-13
MIMAT0016888	hsa-miR-4326	2.20109	4.52316e-08	1.538e-07
MIMAT0001545	hsa-miR-450a-5p	1.67498	1.35992e-06	3.58302e-06
MIMAT0004909	hsa-miR-450b-5p	1.74473	6.8584e-11	4.31099e-10
MIMAT0003885	hsa-miR-454-3p	1.13321	3.76134e-09	1.54672e-08
MIMAT0003150	hsa-miR-455-5p	0.834028	4.23817e-05	8.28798e-05
MIMAT0004784	hsa-miR-455-3p.1	1.57929	2.31869e-06	5.79671e-06
MIMAT0019729	hsa-miR-4661-5p	2.03366	9.18092e-11	5.61056e-10
MIMAT0019746	hsa-miR-4668-3p	1.4616	6.05511e-05	0.000114838
MIMAT0019761	hsa-miR-4677-3p	1.7298	2.35201e-13	3.04378e-12
MIMAT0019880	hsa-miR-4746-5p	1.77604	1.94677e-11	1.40423e-10
MIMAT0019927	hsa-miR-4772-3p	1.28892	0.000245997	0.000414708
MIMAT0002176	hsa-miR-485-3p	0.989756	4.2264e-07	1.24807e-06
MIMAT0002813	hsa-miR-493-5p	1.4615	7.09525e-09	2.78742e-08
MIMAT0003161	hsa-miR-493-3p	1.7158	5.11209e-11	3.25988e-10
MIMAT0002818	hsa-miR-496.1	1.16451	2.70407e-06	6.64687e-06
MIMAT0021020	hsa-miR-5000-3p	1.03335	1.73802e-05	3.67658e-05
MIMAT0004773	hsa-miR-500a-5p	1.67341	1.42963e-09	6.62144e-09
MIMAT0002871	hsa-miR-500a-3p	1.71628	1.39274e-13	2.04269e-12
MIMAT0016925	hsa-miR-500b-5p	1.67192	1.51885e-09	6.96142e-09
MIMAT0027032	hsa-miR-500b-3p	2.38212	6.4259e-13	7.06849e-12
MIMAT0002872	hsa-miR-501-5p	2.26379	7.10707e-12	5.90021e-11
MIMAT0004774	hsa-miR-501-3p	2.19727	3.82594e-15	9.90242e-14
MIMAT0002873	hsa-miR-502-5p	2.07941	1.4255e-09	6.62144e-09
MIMAT0004775	hsa-miR-502-3p	1.23111	8.60645e-09	3.26452e-08
MIMAT0002874	hsa-miR-503-5p	2.8856	1.84427e-13	2.61768e-12
MIMAT0002876	hsa-miR-505-3p.1	0.973097	0.000114945	0.000206432
MIMAT0004776	hsa-miR-505-5p	0.949176	0.000112299	0.000202506
MIMAT0002880	hsa-miR-508-3p	1.97987	1.42379e-07	4.50695e-07
MIMAT0002888	hsa-miR-532-5p	1.49435	1.38345e-14	3.04358e-13
MIMAT0004780	hsa-miR-532-3p	1.69802	3.35418e-07	1.02489e-06
MIMAT0003389	hsa-miR-542-3p	1.40393	5.27064e-13	5.94636e-12
MIMAT0003340	hsa-miR-542-5p	1.45463	6.43122e-06	1.48934e-05
MIMAT0004800	hsa-miR-550a-5p	1.8868	2.72026e-10	1.49614e-09
MIMAT0003257	hsa-miR-550a-3p	1.92434	3.02384e-07	9.30413e-07
MIMAT0022287	hsa-miR-5586-5p	1.68433	3.11394e-10	1.6709e-09
MIMAT0003241	hsa-miR-576-5p	1.14489	9.47289e-08	3.06476e-07
MIMAT0003242	hsa-miR-577	2.92578	5.26118e-05	0.000101532
MIMAT0003249	hsa-miR-584-5p	1.65603	8.25602e-10	4.12801e-09
MIMAT0003256	hsa-miR-589-3p	1.42998	6.58867e-07	1.82328e-06
MIMAT0004799	hsa-miR-589-5p	1.27083	3.74942e-14	7.1728e-13
MIMAT0003258	hsa-miR-590-5p	1.34382	7.95383e-07	2.1873e-06
MIMAT0004801	hsa-miR-590-3p	1.32867	3.13669e-06	7.62511e-06
MIMAT0003260	hsa-miR-592	3.22425	3.45969e-11	2.37853e-10
MIMAT0003284	hsa-miR-616-5p	1.96575	1.81852e-06	4.62514e-06
MIMAT0003294	hsa-miR-625-5p	1.58851	0.000222137	0.000380313
MIMAT0003298	hsa-miR-629-3p	1.81401	7.83015e-06	1.78511e-05
MIMAT0004810	hsa-miR-629-5p	0.990624	4.15494e-07	1.23525e-06
MIMAT0003321	hsa-miR-651-5p	1.33277	2.20883e-06	5.55362e-06
MIMAT0003322	hsa-miR-652-3p	1.56087	1.71268e-11	1.27726e-10
MIMAT0003328	hsa-miR-653-5p	1.10209	5.65855e-05	0.000108723
MIMAT0003330	hsa-miR-654-5p	0.924817	0.00027039	0.00045065
MIMAT0003331	hsa-miR-655-3p	0.901935	0.000163996	0.000287483
MIMAT0003338	hsa-miR-660-5p	1.34792	3.18919e-11	2.2633e-10
MIMAT0003880	hsa-miR-671-5p	2.0147	5.92265e-12	5.01148e-11
MIMAT0027587	hsa-miR-6842-3p	1.46798	2.31254e-05	4.71073e-05
MIMAT0004927	hsa-miR-708-3p	1.54399	1.7085e-10	9.86713e-10
MIMAT0004926	hsa-miR-708-5p	1.81086	1.12685e-12	1.12685e-11
MIMAT0004553	hsa-miR-7-1-3p	1.30775	6.98466e-06	1.60065e-05
MIMAT0000252	hsa-miR-7-5p	2.63132	1.40067e-09	6.62144e-09
MIMAT0004945	hsa-miR-744-5p	0.806604	1.39364e-06	3.65002e-06
MIMAT0004946	hsa-miR-744-3p	1.10434	0.000498033	0.000799761
MIMAT0003879	hsa-miR-758-3p	0.723611	0.00019162	0.00033194
MIMAT0003886	hsa-miR-769-5p	0.851437	2.85203e-09	1.20663e-08
MIMAT0003887	hsa-miR-769-3p	1.8563	4.80883e-10	2.51891e-09
MIMAT0030021	hsa-miR-7706	1.48117	1.63456e-07	5.13718e-07
MIMAT0004949	hsa-miR-877-5p	2.7531	4.80045e-14	8.44879e-13
MIMAT0004507	hsa-miR-92a-1-5p	2.31883	2.32362e-13	3.04378e-12
MIMAT0000092	hsa-miR-92a-3p	1.20807	2.47442e-10	1.39583e-09
MIMAT0003218	hsa-miR-92b-3p	1.05197	1.02275e-10	6.1645e-10
MIMAT0004509	hsa-miR-93-3p	1.48972	2.38466e-09	1.04925e-08
MIMAT0000093	hsa-miR-93-5p	1.78604	3.67973e-15	9.90242e-14
MIMAT0004978	hsa-miR-935	2.87797	1.89087e-11	1.38664e-10
MIMAT0004980	hsa-miR-937-3p	2.63958	1.21014e-12	1.18325e-11
MIMAT0004983	hsa-miR-940	1.81618	3.9121e-07	1.17097e-06
MIMAT0004985	hsa-miR-942-5p	1.38401	1.81259e-05	3.7798e-05
MIMAT0000094	hsa-miR-95-3p	1.20419	3.27481e-05	6.57952e-05
MIMAT0000095	hsa-miR-96-5p	3.07613	3.40713e-11	2.37853e-10
MIMAT0022842	hsa-miR-98-3p	1.83644	8.21496e-09	3.19622e-08
MIMAT0000096	hsa-miR-98-5p	0.710214	1.48079e-11	1.14306e-10
MIMAT0004485	hsa-let-7e-3p	-0.73995	3.81362e-05	7.49104e-05
MIMAT0000098	hsa-miR-100-5p	-0.907306	1.30553e-05	2.85787e-05
MIMAT0000416	hsa-miR-1-3p	-3.27559	1.61672e-16	1.01623e-14
MIMAT0000242	hsa-miR-129-5p	-1.96281	4.18711e-09	1.70586e-08
MIMAT0000427	hsa-miR-133a-3p	-3.28727	2.72738e-15	8.00032e-14
MIMAT0000770	hsa-miR-133b	-3.57725	1.14847e-16	8.4221e-15
MIMAT0004552	hsa-miR-139-3p	-1.97325	2.0366e-16	1.12013e-14
MIMAT0000250	hsa-miR-139-5p	-1.62854	8.62311e-14	1.35506e-12
MIMAT0004599	hsa-miR-143-5p	-0.76504	0.000393474	0.000641217
MIMAT0000435	hsa-miR-143-3p	-1.44997	3.72075e-11	2.50791e-10
MIMAT0004600	hsa-miR-144-5p	-0.931386	0.00022935	0.00038813
MIMAT0000437	hsa-miR-145-5p	-1.93737	1.76042e-12	1.58078e-11
MIMAT0004601	hsa-miR-145-3p	-1.86171	7.20244e-16	2.6409e-14
MIMAT0000450	hsa-miR-149-5p	-1.05046	2.0445e-05	4.2433e-05
MIMAT0004615	hsa-miR-195-3p	-1.23853	1.99197e-09	8.85319e-09
MIMAT0000461	hsa-miR-195-5p	-1.10132	4.98386e-10	2.57988e-09
MIMAT0000265	hsa-miR-204-5p	-2.39388	3.50914e-09	1.45662e-08
MIMAT0000275	hsa-miR-218-5p	-0.974902	1.01177e-06	2.73116e-06
MIMAT0000681	hsa-miR-29c-3p	-1.17814	2.12339e-08	7.65814e-08
MIMAT0000088	hsa-miR-30a-3p	-1.41071	4.15192e-12	3.58204e-11
MIMAT0000087	hsa-miR-30a-5p	-0.823029	3.78906e-06	9.11031e-06
MIMAT0004550	hsa-miR-30c-2-3p	-1.18705	3.81559e-08	1.32194e-07
MIMAT0000707	hsa-miR-363-3p	-0.79533	0.000505645	0.000809032
MIMAT0000710	hsa-miR-365a-3p	-0.840707	5.98224e-07	1.69819e-06
MIMAT0022834	hsa-miR-365b-3p	-0.84046	6.23933e-07	1.7486e-06
MIMAT0000731	hsa-miR-378a-5p	-0.720997	4.4513e-05	8.66625e-05
MIMAT0001631	hsa-miR-451a	-1.10469	0.000130367	0.000233176
MIMAT0002177	hsa-miR-486-5p	-1.32549	4.48609e-07	1.31592e-06
MIMAT0000441	hsa-miR-9-5p	-0.822299	0.000349798	0.000576446
