# Supplementary material for: Integrative Analysis of Dysregulated lncRNA-Associated ceRNA Network Reveals Functional lncRNAs in Gastric Cancer
Source: Genes (Basel). 2018 Jun 18;9(6):303. doi: 10.3390/genes9060303 (PMC6027299; doi:10.3390/genes9060303)
Supplement: Supplementary file 1 [file genes-09-00303-s001.zip › Table S2 Potential ceRNA triples in GC-related ceRNA networks.xlsx]

## Sheet: Sheet1
mRNA	miRNA	lncRNA	PCC(mRNA, miRNA)	PCC(lncRNA, miRNA)	PCC(mRNA, lncRNA)
ANLN	hsa-miR-30a-5p	DLEU2	-0.312818	-0.252775	0.370089
ARHGAP11A	hsa-miR-30a-5p	DLEU2	-0.457377	-0.252775	0.457424
BRCA2	hsa-miR-30a-5p	DLEU2	-0.35889	-0.252775	0.511732
CBX2	hsa-miR-30a-5p	DLEU2	-0.349224	-0.252775	0.319601
CCNA2	hsa-miR-30a-5p	DLEU2	-0.424863	-0.252775	0.399836
CCNE2	hsa-miR-30a-5p	DLEU2	-0.341796	-0.252775	0.339555
CCNF	hsa-miR-30a-5p	DLEU2	-0.429577	-0.252775	0.325421
CDC20	hsa-miR-30a-5p	DLEU2	-0.357624	-0.252775	0.346157
NEIL3	hsa-miR-30a-5p	SATB2-AS1	-0.353882	-0.280499	0.294038
CDC7	hsa-miR-30a-5p	DLEU2	-0.358962	-0.252775	0.365548
CENPK	hsa-miR-30a-5p	DLEU2	-0.299057	-0.252775	0.563412
CLSPN	hsa-miR-30a-5p	DLEU2	-0.332925	-0.252775	0.412571
CDC20	hsa-miR-30a-5p	SATB2-AS1	-0.357624	-0.280499	0.292326
DBF4	hsa-miR-30a-5p	DLEU2	-0.416766	-0.252775	0.510776
DSCC1	hsa-miR-30a-5p	DLEU2	-0.33903	-0.252775	0.490257
DTL	hsa-miR-30a-5p	DLEU2	-0.405529	-0.252775	0.366093
E2F7	hsa-miR-30a-5p	DLEU2	-0.297164	-0.252775	0.35508
ESCO2	hsa-miR-30a-5p	DLEU2	-0.41328	-0.252775	0.36949
DSCC1	hsa-miR-30a-5p	SATB2-AS1	-0.33903	-0.280499	0.298265
FBXO5	hsa-miR-30a-5p	DLEU2	-0.403152	-0.252775	0.532894
KIF11	hsa-miR-30a-5p	DLEU2	-0.438555	-0.252775	0.505435
KPNA2	hsa-miR-30a-5p	DLEU2	-0.323604	-0.252775	0.324107
MSH2	hsa-miR-30a-5p	DLEU2	-0.275305	-0.252775	0.401118
CCNA2	hsa-miR-30a-5p	SATB2-AS1	-0.424863	-0.280499	0.29539
MYBL2	hsa-miR-30a-5p	DLEU2	-0.322839	-0.252775	0.412312
NCAPD2	hsa-miR-30a-5p	DLEU2	-0.371172	-0.252775	0.313569
E2F7	hsa-miR-30a-5p	SATB2-AS1	-0.297164	-0.280499	0.305084
NCAPG	hsa-miR-30a-5p	DLEU2	-0.403682	-0.252775	0.443175
NDC80	hsa-miR-30a-5p	DLEU2	-0.347125	-0.252775	0.490896
NEIL3	hsa-miR-30a-5p	DLEU2	-0.353882	-0.252775	0.354112
PCNA	hsa-miR-30a-5p	DLEU2	-0.400932	-0.252775	0.425169
RRM2	hsa-miR-30a-5p	DLEU2	-0.406139	-0.252775	0.375687
STMN1	hsa-miR-30a-5p	DLEU2	-0.317848	-0.252775	0.484041
TMPO	hsa-miR-30a-5p	DLEU2	-0.37674	-0.252775	0.371903
POLQ	hsa-miR-30a-3p	MIR17HG	-0.422413	-0.268959	0.390608
POLQ	hsa-miR-30a-3p	AC004837.5	-0.422413	-0.256279	0.374508
POLQ	hsa-miR-30a-3p	DLEU2	-0.422413	-0.333132	0.463277
POLQ	hsa-miR-30a-3p	RNF219-AS1	-0.422413	-0.247487	0.380592
POLQ	hsa-miR-30a-3p	RP5-1120P11.1	-0.422413	-0.240113	0.386625
POLQ	hsa-miR-30a-3p	RP11-465N4.5	-0.422413	-0.319606	0.295117
POLQ	hsa-miR-30a-3p	SNHG4	-0.422413	-0.313789	0.458446
MTHFD2	hsa-miR-30a-3p	RP5-1120P11.1	-0.356681	-0.240113	0.356724
SPAG5	hsa-miR-30a-3p	DLEU2	-0.362661	-0.333132	0.425376
SPAG5	hsa-miR-30a-3p	RNF219-AS1	-0.362661	-0.247487	0.295644
SPAG5	hsa-miR-30a-3p	RP5-1120P11.1	-0.362661	-0.240113	0.501711
SPAG5	hsa-miR-30a-3p	SNHG4	-0.362661	-0.313789	0.314427
MCM4	hsa-miR-30a-3p	DLEU2	-0.424034	-0.333132	0.347367
MCM4	hsa-miR-30a-3p	RP5-1120P11.1	-0.424034	-0.240113	0.31751
LMNB1	hsa-miR-30a-3p	DLEU2	-0.428759	-0.333132	0.321828
CDC20	hsa-miR-30a-3p	SATB2-AS1	-0.294136	-0.267361	0.292326
CDC20	hsa-miR-30a-3p	DLEU2	-0.294136	-0.333132	0.346157
CDC20	hsa-miR-30a-3p	RP5-1120P11.1	-0.294136	-0.240113	0.443426
CDC20	hsa-miR-30a-3p	AC009005.2	-0.294136	-0.237493	0.31974
CENPF	hsa-miR-30a-3p	MIR17HG	-0.439343	-0.268959	0.327918
CENPF	hsa-miR-30a-3p	DLEU2	-0.439343	-0.333132	0.461211
CENPF	hsa-miR-30a-3p	RNF219-AS1	-0.439343	-0.247487	0.302071
CENPF	hsa-miR-30a-3p	RP5-1120P11.1	-0.439343	-0.240113	0.380227
CENPF	hsa-miR-30a-3p	RP11-465N4.5	-0.439343	-0.319606	0.317191
CENPF	hsa-miR-30a-3p	SNHG4	-0.439343	-0.313789	0.369318
DLGAP5	hsa-miR-30a-3p	MIR17HG	-0.440911	-0.268959	0.320868
DLGAP5	hsa-miR-30a-3p	SATB2-AS1	-0.440911	-0.267361	0.300894
DLGAP5	hsa-miR-30a-3p	DLEU2	-0.440911	-0.333132	0.427394
DLGAP5	hsa-miR-30a-3p	RNF219-AS1	-0.440911	-0.247487	0.326085
DLGAP5	hsa-miR-30a-3p	RP5-1120P11.1	-0.440911	-0.240113	0.407571
DLGAP5	hsa-miR-30a-3p	SNHG4	-0.440911	-0.313789	0.352772
CCNB1	hsa-miR-30a-3p	DLEU2	-0.410696	-0.333132	0.415941
CCNB1	hsa-miR-30a-3p	RP5-1120P11.1	-0.410696	-0.240113	0.395143
CCNB1	hsa-miR-30a-3p	AC009005.2	-0.410696	-0.237493	0.314813
CCNB1	hsa-miR-30a-3p	SNHG4	-0.410696	-0.313789	0.338082
KIF23	hsa-miR-30a-3p	MIR17HG	-0.378773	-0.268959	0.351375
KIF23	hsa-miR-30a-3p	DLEU2	-0.378773	-0.333132	0.470049
KIF23	hsa-miR-30a-3p	RNF219-AS1	-0.378773	-0.247487	0.312945
KIF23	hsa-miR-30a-3p	RP5-1120P11.1	-0.378773	-0.240113	0.524724
KIF23	hsa-miR-30a-3p	SNHG4	-0.378773	-0.313789	0.366618
GAS2L3	hsa-miR-30a-3p	MIR17HG	-0.374482	-0.268959	0.312494
GAS2L3	hsa-miR-30a-3p	SATB2-AS1	-0.374482	-0.267361	0.375367
GAS2L3	hsa-miR-30a-3p	DLEU2	-0.374482	-0.333132	0.335004
GAS2L3	hsa-miR-30a-3p	RNF219-AS1	-0.374482	-0.247487	0.327458
GAS2L3	hsa-miR-30a-3p	RP5-1120P11.1	-0.374482	-0.240113	0.340505
GAS2L3	hsa-miR-30a-3p	RP11-465N4.5	-0.374482	-0.319606	0.324777
SKP2	hsa-miR-30a-3p	DLEU2	-0.412723	-0.333132	0.449794
SKP2	hsa-miR-30a-3p	RP5-1120P11.1	-0.412723	-0.240113	0.339614
NR6A1	hsa-miR-30a-3p	MIR17HG	-0.301068	-0.268959	0.496409
NR6A1	hsa-miR-30a-3p	SATB2-AS1	-0.301068	-0.267361	0.306124
NR6A1	hsa-miR-30a-3p	DLEU2	-0.301068	-0.333132	0.394607
NR6A1	hsa-miR-30a-3p	RNF219-AS1	-0.301068	-0.247487	0.318584
NR6A1	hsa-miR-30a-3p	LACTB2-AS1	-0.301068	-0.267504	0.365257
NR6A1	hsa-miR-30a-3p	RP11-465N4.5	-0.301068	-0.319606	0.441498
NR6A1	hsa-miR-30a-3p	SNHG4	-0.301068	-0.313789	0.315274
MKI67	hsa-miR-30a-3p	DLEU2	-0.403202	-0.333132	0.394361
MKI67	hsa-miR-30a-3p	RP5-1120P11.1	-0.403202	-0.240113	0.307266
MKI67	hsa-miR-30a-3p	SNHG4	-0.403202	-0.313789	0.345491
SLX4IP	hsa-miR-30a-3p	MIR17HG	-0.324438	-0.268959	0.41704
SLX4IP	hsa-miR-30a-3p	AC004837.5	-0.324438	-0.256279	0.315473
SLX4IP	hsa-miR-30a-3p	DLEU2	-0.324438	-0.333132	0.390038
SLX4IP	hsa-miR-30a-3p	LACTB2-AS1	-0.324438	-0.267504	0.381283
SLX4IP	hsa-miR-30a-3p	RP11-465N4.5	-0.324438	-0.319606	0.380132
SLX4IP	hsa-miR-30a-3p	SNHG4	-0.324438	-0.313789	0.292365
C19orf48	hsa-miR-30a-3p	AC009005.2	-0.292982	-0.237493	0.299403
TYMS	hsa-miR-30a-3p	DLEU2	-0.349583	-0.333132	0.387307
TYMS	hsa-miR-30a-3p	RP5-1120P11.1	-0.349583	-0.240113	0.385091
TYMS	hsa-miR-30a-3p	SNHG4	-0.349583	-0.313789	0.293379
KPNA2	hsa-miR-30a-3p	DLEU2	-0.288468	-0.333132	0.324107
KPNA2	hsa-miR-30a-3p	RP5-1120P11.1	-0.288468	-0.240113	0.445448
CHEK2	hsa-miR-30a-3p	DLEU2	-0.409616	-0.333132	0.425205
CHEK2	hsa-miR-30a-3p	RP5-1120P11.1	-0.409616	-0.240113	0.372143
CHEK2	hsa-miR-30a-3p	AC009005.2	-0.409616	-0.237493	0.384586
CHEK2	hsa-miR-30a-3p	SNHG4	-0.409616	-0.313789	0.31691
ERCC6L	hsa-miR-30a-3p	DLEU2	-0.320229	-0.333132	0.363121
ERCC6L	hsa-miR-30a-3p	RP5-1120P11.1	-0.320229	-0.240113	0.367089
SLC26A6	hsa-miR-30a-3p	RP5-1120P11.1	-0.330085	-0.240113	0.354262
SLC26A6	hsa-miR-30a-3p	RP11-465N4.5	-0.330085	-0.319606	0.352927
PRKDC	hsa-miR-30a-3p	SNHG4	-0.303143	-0.313789	0.304069
KIF18A	hsa-miR-139-5p	RP5-1120P11.1	-0.302193	-0.319162	0.459176
DKC1	hsa-miR-139-5p	RP5-1120P11.1	-0.385832	-0.319162	0.413825
SMC2	hsa-miR-139-5p	RP5-1120P11.1	-0.282522	-0.319162	0.333949
KIF23	hsa-miR-139-5p	RP5-1120P11.1	-0.322671	-0.319162	0.524724
YDJC	hsa-miR-139-5p	RP5-1120P11.1	-0.308391	-0.319162	0.417145
ZNF367	hsa-miR-139-5p	RP5-1120P11.1	-0.331221	-0.319162	0.322161
KPNA2	hsa-miR-139-5p	RP5-1120P11.1	-0.357097	-0.319162	0.445448
CXCL8	hsa-miR-204-5p	RP11-1008C21.1	-0.282692	-0.239873	0.306121
DBF4	hsa-miR-218-5p	RP5-1120P11.1	-0.343961	-0.253096	0.41273
ANLN	hsa-miR-218-5p	RP5-1120P11.1	-0.398629	-0.253096	0.428829
ASPM	hsa-miR-218-5p	AC004837.5	-0.32744	-0.246848	0.344022
ASPM	hsa-miR-218-5p	RP5-1120P11.1	-0.32744	-0.253096	0.360396
TFRC	hsa-miR-218-5p	RP5-1120P11.1	-0.424283	-0.253096	0.337515
OIP5	hsa-miR-218-5p	RP5-1120P11.1	-0.28961	-0.253096	0.451577
SMC4	hsa-miR-218-5p	AC004837.5	-0.307866	-0.246848	0.33557
SMC4	hsa-miR-218-5p	RP5-1120P11.1	-0.307866	-0.253096	0.299863
HJURP	hsa-miR-218-5p	RP5-1120P11.1	-0.304498	-0.253096	0.504879
PARD6B	hsa-miR-218-5p	RP5-1120P11.1	-0.333417	-0.253096	0.381108
TOP2A	hsa-miR-218-5p	RP5-1120P11.1	-0.321678	-0.253096	0.479191
FIGNL1	hsa-miR-218-5p	RP5-1120P11.1	-0.30306	-0.253096	0.356642
CATSPERB	hsa-miR-218-5p	AC004837.5	-0.328832	-0.246848	0.343397
CEP55	hsa-miR-218-5p	RP5-1120P11.1	-0.364496	-0.253096	0.345777
CCNA2	hsa-miR-218-5p	RP5-1120P11.1	-0.351907	-0.253096	0.417787
MKI67	hsa-miR-218-5p	RP5-1120P11.1	-0.284972	-0.253096	0.307266
ATAD2	hsa-miR-218-5p	RP5-1120P11.1	-0.323244	-0.253096	0.411605
KIAA1524	hsa-miR-218-5p	RP5-1120P11.1	-0.324681	-0.253096	0.415545
KIF15	hsa-miR-218-5p	AC004837.5	-0.375771	-0.246848	0.317186
KIF15	hsa-miR-218-5p	RP5-1120P11.1	-0.375771	-0.253096	0.395185
CENPN	hsa-miR-218-5p	RP5-1120P11.1	-0.339056	-0.253096	0.326135
WDHD1	hsa-miR-218-5p	AC004837.5	-0.331354	-0.246848	0.302536
WDHD1	hsa-miR-218-5p	RP5-1120P11.1	-0.331354	-0.253096	0.345767
BRCA1	hsa-miR-1-3p	DLEU2	-0.339371	-0.250804	0.390319
BRCA1	hsa-miR-1-3p	AC015849.16	-0.339371	-0.24012	0.453212
BRCA1	hsa-miR-1-3p	SNHG4	-0.339371	-0.27211	0.345437
TACC3	hsa-miR-1-3p	DLEU2	-0.381007	-0.250804	0.336529
TACC3	hsa-miR-1-3p	DDX11-AS1	-0.381007	-0.322603	0.302826
TACC3	hsa-miR-1-3p	AC015849.16	-0.381007	-0.24012	0.355345
DEPDC1	hsa-miR-1-3p	DLEU2	-0.416304	-0.250804	0.387965
DEPDC1	hsa-miR-1-3p	LINC01929	-0.416304	-0.268438	0.29858
DEPDC1	hsa-miR-1-3p	AC015849.16	-0.416304	-0.24012	0.341031
DEPDC1	hsa-miR-1-3p	SNHG4	-0.416304	-0.27211	0.32468
POLQ	hsa-miR-1-3p	DLEU2	-0.455807	-0.250804	0.463277
POLQ	hsa-miR-1-3p	DDX11-AS1	-0.455807	-0.322603	0.339906
POLQ	hsa-miR-1-3p	AC015849.16	-0.455807	-0.24012	0.482732
POLQ	hsa-miR-1-3p	SNHG4	-0.455807	-0.27211	0.458446
MCM2	hsa-miR-1-3p	DDX11-AS1	-0.432518	-0.322603	0.337386
MCM2	hsa-miR-1-3p	AC015849.16	-0.432518	-0.24012	0.374172
BIRC5	hsa-miR-1-3p	DLEU2	-0.403071	-0.250804	0.341071
BIRC5	hsa-miR-1-3p	AC015849.16	-0.403071	-0.24012	0.361654
KIF4A	hsa-miR-1-3p	DLEU2	-0.435915	-0.250804	0.393902
KIF4A	hsa-miR-1-3p	DDX11-AS1	-0.435915	-0.322603	0.349635
KIF4A	hsa-miR-1-3p	AC015849.16	-0.435915	-0.24012	0.458837
MSH2	hsa-miR-1-3p	DLEU2	-0.404781	-0.250804	0.401118
MSH2	hsa-miR-1-3p	DDX11-AS1	-0.404781	-0.322603	0.413872
MSH2	hsa-miR-1-3p	AC015849.16	-0.404781	-0.24012	0.333207
MSH2	hsa-miR-1-3p	SNHG4	-0.404781	-0.27211	0.385906
CDC7	hsa-miR-1-3p	DLEU2	-0.41351	-0.250804	0.365548
CDC7	hsa-miR-1-3p	DDX11-AS1	-0.41351	-0.322603	0.384545
CDC7	hsa-miR-1-3p	AC015849.16	-0.41351	-0.24012	0.368308
CDC7	hsa-miR-1-3p	SNHG4	-0.41351	-0.27211	0.362524
MYBL2	hsa-miR-1-3p	DLEU2	-0.322895	-0.250804	0.412312
MYBL2	hsa-miR-1-3p	DDX11-AS1	-0.322895	-0.322603	0.315297
MYBL2	hsa-miR-1-3p	AC015849.16	-0.322895	-0.24012	0.387754
RIPK2	hsa-miR-1-3p	RP11-1008C21.1	-0.276445	-0.276873	0.318446
MCM4	hsa-miR-1-3p	DLEU2	-0.41671	-0.250804	0.347367
MCM4	hsa-miR-1-3p	DDX11-AS1	-0.41671	-0.322603	0.322907
ASF1B	hsa-miR-1-3p	DLEU2	-0.398753	-0.250804	0.346904
ASF1B	hsa-miR-1-3p	DDX11-AS1	-0.398753	-0.322603	0.300581
ASF1B	hsa-miR-1-3p	AC015849.16	-0.398753	-0.24012	0.352563
LIG1	hsa-miR-1-3p	AC015849.16	-0.345689	-0.24012	0.344652
NCAPG	hsa-miR-1-3p	DLEU2	-0.498288	-0.250804	0.443175
NCAPG	hsa-miR-1-3p	DDX11-AS1	-0.498288	-0.322603	0.340439
NCAPG	hsa-miR-1-3p	AC015849.16	-0.498288	-0.24012	0.380255
NCAPG	hsa-miR-1-3p	SNHG4	-0.498288	-0.27211	0.348745
LMNB1	hsa-miR-1-3p	DLEU2	-0.368315	-0.250804	0.321828
SMC4	hsa-miR-1-3p	DLEU2	-0.383532	-0.250804	0.530039
SMC4	hsa-miR-1-3p	AC015849.16	-0.383532	-0.24012	0.30086
SMC4	hsa-miR-1-3p	SNHG4	-0.383532	-0.27211	0.404279
PASK	hsa-miR-1-3p	DLEU2	-0.301759	-0.250804	0.371645
PASK	hsa-miR-1-3p	SNHG4	-0.301759	-0.27211	0.375302
CENPF	hsa-miR-1-3p	DLEU2	-0.424942	-0.250804	0.461211
CENPF	hsa-miR-1-3p	DDX11-AS1	-0.424942	-0.322603	0.35902
CENPF	hsa-miR-1-3p	AC015849.16	-0.424942	-0.24012	0.412961
CENPF	hsa-miR-1-3p	SNHG4	-0.424942	-0.27211	0.369318
HELLS	hsa-miR-1-3p	DLEU2	-0.35973	-0.250804	0.52395
HELLS	hsa-miR-1-3p	DDX11-AS1	-0.35973	-0.322603	0.35575
HELLS	hsa-miR-1-3p	AC015849.16	-0.35973	-0.24012	0.33955
HELLS	hsa-miR-1-3p	SNHG4	-0.35973	-0.27211	0.505454
PKMYT1	hsa-miR-1-3p	AC015849.16	-0.288931	-0.24012	0.304247
RFC3	hsa-miR-1-3p	DLEU2	-0.435655	-0.250804	0.564864
RFC3	hsa-miR-1-3p	DDX11-AS1	-0.435655	-0.322603	0.406953
RFC3	hsa-miR-1-3p	SNHG4	-0.435655	-0.27211	0.312636
CDCA8	hsa-miR-1-3p	DLEU2	-0.442698	-0.250804	0.40879
CDCA8	hsa-miR-1-3p	DDX11-AS1	-0.442698	-0.322603	0.309187
CDCA8	hsa-miR-1-3p	AC015849.16	-0.442698	-0.24012	0.348488
BRIP1	hsa-miR-1-3p	DLEU2	-0.474077	-0.250804	0.380459
BRIP1	hsa-miR-1-3p	DDX11-AS1	-0.474077	-0.322603	0.357663
BRIP1	hsa-miR-1-3p	AC015849.16	-0.474077	-0.24012	0.438502
BRIP1	hsa-miR-1-3p	SNHG4	-0.474077	-0.27211	0.369928
BRCA2	hsa-miR-1-3p	DLEU2	-0.42639	-0.250804	0.511732
BRCA2	hsa-miR-1-3p	DDX11-AS1	-0.42639	-0.322603	0.361745
BRCA2	hsa-miR-1-3p	AC015849.16	-0.42639	-0.24012	0.446788
BRCA2	hsa-miR-1-3p	SNHG4	-0.42639	-0.27211	0.396024
FANCI	hsa-miR-1-3p	DLEU2	-0.461658	-0.250804	0.426503
FANCI	hsa-miR-1-3p	DDX11-AS1	-0.461658	-0.322603	0.370714
FANCI	hsa-miR-1-3p	AC015849.16	-0.461658	-0.24012	0.444921
FANCI	hsa-miR-1-3p	SNHG4	-0.461658	-0.27211	0.351042
PLK4	hsa-miR-1-3p	DLEU2	-0.464895	-0.250804	0.507851
PLK4	hsa-miR-1-3p	DDX11-AS1	-0.464895	-0.322603	0.345292
PLK4	hsa-miR-1-3p	AC015849.16	-0.464895	-0.24012	0.427579
PLK4	hsa-miR-1-3p	SNHG4	-0.464895	-0.27211	0.388414
KIF2C	hsa-miR-1-3p	DLEU2	-0.432354	-0.250804	0.406846
KIF2C	hsa-miR-1-3p	DDX11-AS1	-0.432354	-0.322603	0.343248
KIF2C	hsa-miR-1-3p	AC015849.16	-0.432354	-0.24012	0.397075
DTL	hsa-miR-1-3p	DLEU2	-0.466361	-0.250804	0.366093
DTL	hsa-miR-1-3p	DDX11-AS1	-0.466361	-0.322603	0.328907
DTL	hsa-miR-1-3p	AC015849.16	-0.466361	-0.24012	0.408244
EML4	hsa-miR-1-3p	AC015849.16	-0.303786	-0.24012	0.331132
HSPD1	hsa-miR-1-3p	DLEU2	-0.419332	-0.250804	0.350753
HSPD1	hsa-miR-1-3p	SNHG4	-0.419332	-0.27211	0.431393
MMS22L	hsa-miR-1-3p	DLEU2	-0.384578	-0.250804	0.524033
MMS22L	hsa-miR-1-3p	DDX11-AS1	-0.384578	-0.322603	0.361721
MMS22L	hsa-miR-1-3p	AC015849.16	-0.384578	-0.24012	0.292409
MMS22L	hsa-miR-1-3p	SNHG4	-0.384578	-0.27211	0.422196
MKI67	hsa-miR-1-3p	DLEU2	-0.396053	-0.250804	0.394361
MKI67	hsa-miR-1-3p	AC015849.16	-0.396053	-0.24012	0.364639
MKI67	hsa-miR-1-3p	SNHG4	-0.396053	-0.27211	0.345491
CHEK1	hsa-miR-1-3p	DLEU2	-0.395155	-0.250804	0.476566
CHEK1	hsa-miR-1-3p	DDX11-AS1	-0.395155	-0.322603	0.394287
CHEK1	hsa-miR-1-3p	SNHG4	-0.395155	-0.27211	0.340349
NCAPD3	hsa-miR-1-3p	DLEU2	-0.378624	-0.250804	0.352163
NCAPD3	hsa-miR-1-3p	AC015849.16	-0.378624	-0.24012	0.299356
NCAPD3	hsa-miR-1-3p	SNHG4	-0.378624	-0.27211	0.323148
CENPU	hsa-miR-1-3p	DLEU2	-0.374949	-0.250804	0.356193
BUB1B	hsa-miR-1-3p	DLEU2	-0.473616	-0.250804	0.529144
BUB1B	hsa-miR-1-3p	DDX11-AS1	-0.473616	-0.322603	0.372082
BUB1B	hsa-miR-1-3p	AC015849.16	-0.473616	-0.24012	0.408015
BUB1B	hsa-miR-1-3p	SNHG4	-0.473616	-0.27211	0.420054
CDC25C	hsa-miR-1-3p	DLEU2	-0.361499	-0.250804	0.435785
CDC25C	hsa-miR-1-3p	DDX11-AS1	-0.361499	-0.322603	0.339031
CDC25C	hsa-miR-1-3p	AC015849.16	-0.361499	-0.24012	0.383106
CDC25C	hsa-miR-1-3p	SNHG4	-0.361499	-0.27211	0.292197
CHAF1B	hsa-miR-1-3p	DDX11-AS1	-0.445067	-0.322603	0.361214
CHAF1B	hsa-miR-1-3p	AC015849.16	-0.445067	-0.24012	0.38561
CXCL1	hsa-miR-1-3p	LINC01929	-0.305788	-0.268438	0.414453
MAD2L1	hsa-miR-1-3p	DLEU2	-0.446834	-0.250804	0.479235
MAD2L1	hsa-miR-1-3p	DDX11-AS1	-0.446834	-0.322603	0.300892
MAD2L1	hsa-miR-1-3p	AC015849.16	-0.446834	-0.24012	0.336773
MAD2L1	hsa-miR-1-3p	SNHG4	-0.446834	-0.27211	0.32815
DDX21	hsa-miR-1-3p	SNHG4	-0.366374	-0.27211	0.517163
RFWD3	hsa-miR-1-3p	SNHG4	-0.332877	-0.27211	0.304234
CXCL8	hsa-miR-1-3p	RP11-1008C21.1	-0.334077	-0.276873	0.306121
CXCL8	hsa-miR-1-3p	LINC01929	-0.334077	-0.268438	0.478585
EXO1	hsa-miR-1-3p	DLEU2	-0.433738	-0.250804	0.364607
EXO1	hsa-miR-1-3p	DDX11-AS1	-0.433738	-0.322603	0.350957
EXO1	hsa-miR-1-3p	AC015849.16	-0.433738	-0.24012	0.473785
IQGAP3	hsa-miR-1-3p	DLEU2	-0.372082	-0.250804	0.302764
IQGAP3	hsa-miR-1-3p	AC015849.16	-0.372082	-0.24012	0.417535
IQGAP3	hsa-miR-1-3p	SNHG4	-0.372082	-0.27211	0.336126
BRI3BP	hsa-miR-1-3p	SNHG4	-0.399805	-0.27211	0.292756
WDHD1	hsa-miR-1-3p	DLEU2	-0.487298	-0.250804	0.373304
WDHD1	hsa-miR-1-3p	DDX11-AS1	-0.487298	-0.322603	0.379241
WDHD1	hsa-miR-1-3p	AC015849.16	-0.487298	-0.24012	0.412491
WDHD1	hsa-miR-1-3p	SNHG4	-0.487298	-0.27211	0.373708
PRKDC	hsa-miR-1-3p	AC015849.16	-0.321298	-0.24012	0.298899
PRKDC	hsa-miR-1-3p	SNHG4	-0.321298	-0.27211	0.304069
UHRF1	hsa-miR-1-3p	AC015849.16	-0.354543	-0.24012	0.337804
ASPM	hsa-miR-133a-3p	DLEU2	-0.425948	-0.270381	0.525991
ASPM	hsa-miR-133a-3p	RNF219-AS1	-0.425948	-0.245921	0.37236
ASPM	hsa-miR-133a-3p	DDX11-AS1	-0.425948	-0.3133	0.33577
ASPM	hsa-miR-133a-3p	LINC01572	-0.425948	-0.26894	0.457813
E2F3	hsa-miR-133a-3p	DLEU2	-0.32603	-0.270381	0.439301
E2F3	hsa-miR-133a-3p	LINC01572	-0.32603	-0.26894	0.354687
PASK	hsa-miR-133a-3p	DLEU2	-0.344789	-0.270381	0.371645
PASK	hsa-miR-133a-3p	RNF219-AS1	-0.344789	-0.245921	0.376765
PASK	hsa-miR-133a-3p	LINC01572	-0.344789	-0.26894	0.445931
CHTF18	hsa-miR-133a-3p	DLEU2	-0.298891	-0.270381	0.325973
CHTF18	hsa-miR-133a-3p	LINC01572	-0.298891	-0.26894	0.302454
MKI67	hsa-miR-133a-3p	DLEU2	-0.36883	-0.270381	0.394361
MKI67	hsa-miR-133a-3p	LINC01572	-0.36883	-0.26894	0.292386
DBF4	hsa-miR-143-3p	C2orf48	-0.381014	-0.26114	0.424943
DBF4	hsa-miR-143-3p	RP5-1120P11.1	-0.381014	-0.289264	0.41273
MCM2	hsa-miR-143-3p	C2orf48	-0.328674	-0.26114	0.350314
MCM2	hsa-miR-143-3p	RP5-1120P11.1	-0.328674	-0.289264	0.348388
MCM2	hsa-miR-143-3p	AC015849.16	-0.328674	-0.237086	0.374172
CDC7	hsa-miR-143-3p	C2orf48	-0.312082	-0.26114	0.373789
CDC7	hsa-miR-143-3p	RP5-1120P11.1	-0.312082	-0.289264	0.318416
CDC7	hsa-miR-143-3p	AC015849.16	-0.312082	-0.237086	0.368308
FOXM1	hsa-miR-143-3p	C2orf48	-0.332435	-0.26114	0.392239
FOXM1	hsa-miR-143-3p	RP5-1120P11.1	-0.332435	-0.289264	0.390813
FOXM1	hsa-miR-143-3p	AC015849.16	-0.332435	-0.237086	0.381264
NUDCD1	hsa-miR-143-3p	RP5-1120P11.1	-0.275732	-0.289264	0.296892
PROSER1	hsa-miR-143-3p	C2orf48	-0.362679	-0.26114	0.349152
PROSER1	hsa-miR-143-3p	MNX1-AS2	-0.362679	-0.248975	0.330653
PROSER1	hsa-miR-143-3p	RP5-1120P11.1	-0.362679	-0.289264	0.293843
PROSER1	hsa-miR-143-3p	RP11-465B22.8	-0.362679	-0.249139	0.320468
TMPO	hsa-miR-143-3p	C2orf48	-0.331582	-0.26114	0.300571
E2F8	hsa-miR-143-3p	C2orf48	-0.324227	-0.26114	0.425112
E2F8	hsa-miR-143-3p	AC015849.16	-0.324227	-0.237086	0.467097
E2F8	hsa-miR-143-3p	RP11-465B22.8	-0.324227	-0.249139	0.29766
FIGNL1	hsa-miR-143-3p	C2orf48	-0.394051	-0.26114	0.446147
FIGNL1	hsa-miR-143-3p	RP5-1120P11.1	-0.394051	-0.289264	0.356642
FIGNL1	hsa-miR-143-3p	AC015849.16	-0.394051	-0.237086	0.389187
KIF23	hsa-miR-143-3p	C2orf48	-0.370254	-0.26114	0.542754
KIF23	hsa-miR-143-3p	RP5-1120P11.1	-0.370254	-0.289264	0.524724
KIF23	hsa-miR-143-3p	AC015849.16	-0.370254	-0.237086	0.420488
TONSL	hsa-miR-143-3p	C2orf48	-0.30181	-0.26114	0.498453
TONSL	hsa-miR-143-3p	RP5-1120P11.1	-0.30181	-0.289264	0.397619
TONSL	hsa-miR-143-3p	AC015849.16	-0.30181	-0.237086	0.357912
TONSL	hsa-miR-143-3p	RP11-465B22.8	-0.30181	-0.249139	0.357335
SLC26A6	hsa-miR-143-3p	C2orf48	-0.386854	-0.26114	0.294578
SLC26A6	hsa-miR-143-3p	MNX1-AS2	-0.386854	-0.248975	0.334718
SLC26A6	hsa-miR-143-3p	RP5-1120P11.1	-0.386854	-0.289264	0.354262
SLC26A6	hsa-miR-143-3p	RP11-496I9.1	-0.386854	-0.247453	0.325727
SLC26A6	hsa-miR-143-3p	RP11-465B22.8	-0.386854	-0.249139	0.396427
CBFB	hsa-miR-145-5p	DLEU2	-0.339685	-0.311023	0.369694
CBFB	hsa-miR-145-5p	LINC01572	-0.339685	-0.314391	0.355771
NUP107	hsa-miR-145-5p	RP4-564F22.5	-0.302455	-0.318368	0.329846
NUP107	hsa-miR-145-5p	DLEU2	-0.302455	-0.311023	0.369028
NUP107	hsa-miR-145-5p	RNF219-AS1	-0.302455	-0.319492	0.301097
NUP107	hsa-miR-145-5p	LINC01572	-0.302455	-0.314391	0.292725
E2F3	hsa-miR-145-5p	C2orf48	-0.348211	-0.24875	0.338888
E2F3	hsa-miR-145-5p	RP5-1061H20.4	-0.348211	-0.234404	0.386569
E2F3	hsa-miR-145-5p	RP4-564F22.5	-0.348211	-0.318368	0.336591
E2F3	hsa-miR-145-5p	DLEU2	-0.348211	-0.311023	0.439301
E2F3	hsa-miR-145-5p	RP5-1120P11.1	-0.348211	-0.299411	0.30165
E2F3	hsa-miR-145-5p	LINC01572	-0.348211	-0.314391	0.354687
MKI67	hsa-miR-145-5p	C2orf48	-0.33889	-0.24875	0.495763
MKI67	hsa-miR-145-5p	DLEU2	-0.33889	-0.311023	0.394361
MKI67	hsa-miR-145-5p	RP5-1120P11.1	-0.33889	-0.299411	0.307266
MKI67	hsa-miR-145-5p	TMPO-AS1	-0.33889	-0.293834	0.313222
MKI67	hsa-miR-145-5p	LINC01572	-0.33889	-0.314391	0.292386
NCAPD3	hsa-miR-145-5p	C2orf48	-0.348858	-0.24875	0.36328
NCAPD3	hsa-miR-145-5p	RP4-564F22.5	-0.348858	-0.318368	0.308487
NCAPD3	hsa-miR-145-5p	DLEU2	-0.348858	-0.311023	0.352163
NCAPD3	hsa-miR-145-5p	LINC01572	-0.348858	-0.314391	0.292923
F11R	hsa-miR-145-5p	RP5-1061H20.4	-0.29401	-0.234404	0.35927
F11R	hsa-miR-145-5p	RP11-67L3.4	-0.29401	-0.245574	0.348076
CKAP2L	hsa-miR-145-5p	C2orf48	-0.400221	-0.24875	0.539002
CKAP2L	hsa-miR-145-5p	RP4-564F22.5	-0.400221	-0.318368	0.335891
CKAP2L	hsa-miR-145-5p	RP11-122M14.1	-0.400221	-0.235793	0.339347
CKAP2L	hsa-miR-145-5p	DLEU2	-0.400221	-0.311023	0.439585
CKAP2L	hsa-miR-145-5p	KDM4A-AS1	-0.400221	-0.242421	0.321374
CKAP2L	hsa-miR-145-5p	RP5-1120P11.1	-0.400221	-0.299411	0.445278
CKAP2L	hsa-miR-145-5p	DDX11-AS1	-0.400221	-0.305258	0.365501
CKAP2L	hsa-miR-145-5p	TMPO-AS1	-0.400221	-0.293834	0.43504
CKAP2L	hsa-miR-145-5p	LINC01572	-0.400221	-0.314391	0.446572
NCAPD2	hsa-miR-195-5p	DDX11-AS1	-0.290219	-0.311089	0.399343
ANLN	hsa-miR-195-5p	RP5-1120P11.1	-0.462791	-0.41077	0.428829
ANLN	hsa-miR-195-5p	DDX11-AS1	-0.462791	-0.311089	0.346099
NDC1	hsa-miR-195-5p	RP5-1120P11.1	-0.460801	-0.41077	0.32969
ASPM	hsa-miR-195-5p	RP5-1061H20.4	-0.396579	-0.257753	0.3082
ASPM	hsa-miR-195-5p	RP5-1120P11.1	-0.396579	-0.41077	0.360396
ASPM	hsa-miR-195-5p	DDX11-AS1	-0.396579	-0.311089	0.33577
UBE2T	hsa-miR-195-5p	RP5-1120P11.1	-0.380837	-0.41077	0.450474
UBE2T	hsa-miR-195-5p	DDX11-AS1	-0.380837	-0.311089	0.370363
RBL1	hsa-miR-195-5p	RP5-1061H20.4	-0.351718	-0.257753	0.346327
RBL1	hsa-miR-195-5p	DDX11-AS1	-0.351718	-0.311089	0.361861
BIRC5	hsa-miR-195-5p	RP5-1120P11.1	-0.27859	-0.41077	0.475492
CLSPN	hsa-miR-195-5p	RP5-1120P11.1	-0.370272	-0.41077	0.381503
CLSPN	hsa-miR-195-5p	DDX11-AS1	-0.370272	-0.311089	0.361705
CDC7	hsa-miR-195-5p	RP5-1120P11.1	-0.40558	-0.41077	0.318416
CDC7	hsa-miR-195-5p	DDX11-AS1	-0.40558	-0.311089	0.384545
E2F3	hsa-miR-195-5p	RP5-1061H20.4	-0.311955	-0.257753	0.386569
E2F3	hsa-miR-195-5p	RP5-1120P11.1	-0.311955	-0.41077	0.30165
TTK	hsa-miR-195-5p	RP5-1120P11.1	-0.394547	-0.41077	0.425156
TTK	hsa-miR-195-5p	DDX11-AS1	-0.394547	-0.311089	0.332584
KIF14	hsa-miR-195-5p	RP5-1061H20.4	-0.420987	-0.257753	0.342339
KIF14	hsa-miR-195-5p	SATB2-AS1	-0.420987	-0.245114	0.324173
KIF14	hsa-miR-195-5p	RP5-1120P11.1	-0.420987	-0.41077	0.40644
KIF14	hsa-miR-195-5p	DDX11-AS1	-0.420987	-0.311089	0.374741
HEATR1	hsa-miR-195-5p	RP5-1061H20.4	-0.309776	-0.257753	0.478355
HELLS	hsa-miR-195-5p	DDX11-AS1	-0.33656	-0.311089	0.35575
NUDCD1	hsa-miR-195-5p	SATB2-AS1	-0.397482	-0.245114	0.32663
NUDCD1	hsa-miR-195-5p	RP5-1120P11.1	-0.397482	-0.41077	0.296892
PARD6B	hsa-miR-195-5p	RP5-1120P11.1	-0.297607	-0.41077	0.381108
ATP13A3	hsa-miR-195-5p	RP5-1061H20.4	-0.358791	-0.257753	0.355659
ATP13A3	hsa-miR-195-5p	RP5-1120P11.1	-0.358791	-0.41077	0.311791
KIF23	hsa-miR-195-5p	RP5-1120P11.1	-0.396602	-0.41077	0.524724
KIF23	hsa-miR-195-5p	DDX11-AS1	-0.396602	-0.311089	0.402963
CEP55	hsa-miR-195-5p	RP5-1120P11.1	-0.360451	-0.41077	0.345777
CCNA2	hsa-miR-195-5p	SATB2-AS1	-0.357901	-0.245114	0.29539
CCNA2	hsa-miR-195-5p	RP5-1120P11.1	-0.357901	-0.41077	0.417787
CHEK1	hsa-miR-195-5p	RP5-1120P11.1	-0.35751	-0.41077	0.361299
CHEK1	hsa-miR-195-5p	DDX11-AS1	-0.35751	-0.311089	0.394287
CENPU	hsa-miR-195-5p	RP5-1120P11.1	-0.299244	-0.41077	0.354954
CDC25A	hsa-miR-195-5p	RP5-1120P11.1	-0.353956	-0.41077	0.372851
CDC25A	hsa-miR-195-5p	DDX11-AS1	-0.353956	-0.311089	0.303589
ZNF367	hsa-miR-195-5p	RP5-1120P11.1	-0.413402	-0.41077	0.322161
ZNF367	hsa-miR-195-5p	DDX11-AS1	-0.413402	-0.311089	0.367773
E2F7	hsa-miR-195-5p	SATB2-AS1	-0.409189	-0.245114	0.305084
E2F7	hsa-miR-195-5p	RP5-1120P11.1	-0.409189	-0.41077	0.344261
E2F7	hsa-miR-195-5p	DDX11-AS1	-0.409189	-0.311089	0.319548
CENPN	hsa-miR-195-5p	RP5-1120P11.1	-0.381068	-0.41077	0.326135
CXCL8	hsa-miR-195-5p	RP11-1008C21.1	-0.339819	-0.268759	0.306121
CDK1	hsa-miR-195-5p	RP5-1120P11.1	-0.432463	-0.41077	0.440653
CDK1	hsa-miR-195-5p	DDX11-AS1	-0.432463	-0.311089	0.362482
CCNE2	hsa-miR-195-5p	DDX11-AS1	-0.353743	-0.311089	0.388351
ATAD5	hsa-miR-195-5p	RP5-1061H20.4	-0.364694	-0.257753	0.336505
ATAD5	hsa-miR-195-5p	RP5-1120P11.1	-0.364694	-0.41077	0.29387
ATAD5	hsa-miR-195-5p	DDX11-AS1	-0.364694	-0.311089	0.347011
ZDHHC23	hsa-miR-195-5p	RP5-1061H20.4	-0.342895	-0.257753	0.351187
ZDHHC23	hsa-miR-195-5p	RP5-1120P11.1	-0.342895	-0.41077	0.388937
TOP2A	hsa-miR-29c-3p	RP5-1120P11.1	-0.29963	-0.269159	0.479191
GAS2L3	hsa-miR-29c-3p	RP5-1120P11.1	-0.325623	-0.269159	0.340505
CCNA2	hsa-miR-29c-3p	RP5-1120P11.1	-0.292797	-0.269159	0.417787
SKP2	hsa-miR-29c-3p	RP5-1120P11.1	-0.293659	-0.269159	0.339614
ATAD2	hsa-miR-29c-3p	RP5-1120P11.1	-0.308303	-0.269159	0.411605
LRP8	hsa-miR-29c-3p	RP5-1120P11.1	-0.297771	-0.269159	0.335984
E2F7	hsa-miR-29c-3p	RP5-1120P11.1	-0.302687	-0.269159	0.344261
BUB1	hsa-miR-29c-3p	RP5-1120P11.1	-0.275285	-0.269159	0.473026
WDHD1	hsa-miR-29c-3p	RP5-1120P11.1	-0.325344	-0.269159	0.345767
ASPM	hsa-miR-133b	C2orf48	-0.437206	-0.269231	0.534076
ASPM	hsa-miR-133b	DLEU2	-0.437206	-0.288337	0.525991
ASPM	hsa-miR-133b	RNF219-AS1	-0.437206	-0.273691	0.37236
ASPM	hsa-miR-133b	KDM4A-AS1	-0.437206	-0.248041	0.3475
ASPM	hsa-miR-133b	DDX11-AS1	-0.437206	-0.314935	0.33577
ASPM	hsa-miR-133b	RP11-802E16.3	-0.437206	-0.252328	0.314072
ASPM	hsa-miR-133b	LINC01572	-0.437206	-0.301854	0.457813
CHEK1	hsa-miR-139-3p	RP5-1120P11.1	-0.277375	-0.26205	0.361299
SMC4	hsa-miR-145-3p	C2orf48	-0.432532	-0.273401	0.480258
SMC4	hsa-miR-145-3p	OPA1-AS1	-0.432532	-0.278523	0.300367
SMC4	hsa-miR-145-3p	LINC01572	-0.432532	-0.285455	0.421322
SMC4	hsa-miR-145-3p	RP4-564F22.7	-0.432532	-0.238698	0.322896
BUB1	hsa-miR-145-3p	C2orf48	-0.445393	-0.273401	0.525154
BUB1	hsa-miR-145-3p	DDX11-AS1	-0.445393	-0.337609	0.348334
BUB1	hsa-miR-145-3p	LINC01572	-0.445393	-0.285455	0.438991
BID	hsa-miR-195-3p	RP5-1120P11.1	-0.280118	-0.352675	0.360234
CDC25A	hsa-miR-195-3p	RP5-1120P11.1	-0.335981	-0.352675	0.372851
