# Supplementary material for: Integrative Analysis of Dysregulated lncRNA-Associated ceRNA Network Reveals Functional lncRNAs in Gastric Cancer
Source: Genes (Basel). 2018 Jun 18;9(6):303. doi: 10.3390/genes9060303 (PMC6027299; doi:10.3390/genes9060303)
Supplement: Supplementary file 1 [file genes-09-00303-s001.zip › Table S3 Functional enrichment analysis of ceRNA network.xlsx]

## Sheet: GO_ceRNA_network
ID	Description	Count	pvalue
GO:0007067	mitotic nuclear division	45	2.24821e-39
GO:0007059	chromosome segregation	39	7.66468e-37
GO:0098813	nuclear chromosome segregation	33	1.24652e-30
GO:0000819	sister chromatid segregation	30	3.24128e-30
GO:0000070	mitotic sister chromatid segregation	23	1.55917e-25
GO:0006260	DNA replication	29	4.4303e-25
GO:0000075	cell cycle checkpoint	23	2.13872e-20
GO:1901990	regulation of mitotic cell cycle phase transition	25	3.40068e-19
GO:1901987	regulation of cell cycle phase transition	25	1.60566e-18
GO:0044843	cell cycle G1/S phase transition	22	8.35366e-18
GO:0007093	mitotic cell cycle checkpoint	18	3.36644e-17
GO:0000082	G1/S transition of mitotic cell cycle	21	4.40799e-17
GO:0051052	regulation of DNA metabolic process	24	2.60914e-16
GO:0010948	negative regulation of cell cycle process	21	4.817e-16
GO:0007062	sister chromatid cohesion	16	7.65862e-16
GO:0000226	microtubule cytoskeleton organization	25	1.02498e-15
GO:0006261	DNA-dependent DNA replication	16	3.34362e-15
GO:0051321	meiotic cell cycle	19	5.29693e-15
GO:0051783	regulation of nuclear division	17	7.17621e-15
GO:0007088	regulation of mitotic nuclear division	16	1.41609e-14
GO:0031570	DNA integrity checkpoint	16	3.92357e-14
GO:1903046	meiotic cell cycle process	17	5.29461e-14
GO:0051304	chromosome separation	12	6.19775e-14
GO:0006310	DNA recombination	19	6.36318e-14
GO:0006323	DNA packaging	17	7.41063e-14
GO:0045930	negative regulation of mitotic cell cycle	19	1.01564e-13
GO:0007051	spindle organization	15	1.5714e-13
GO:0071103	DNA conformation change	19	1.81711e-13
GO:0000077	DNA damage checkpoint	15	2.59223e-13
GO:0051983	regulation of chromosome segregation	12	7.52682e-13
GO:1901991	negative regulation of mitotic cell cycle phase transition	16	1.16584e-12
GO:1901988	negative regulation of cell cycle phase transition	16	2.1327e-12
GO:0007052	mitotic spindle organization	12	2.33589e-12
GO:1902850	microtubule cytoskeleton organization involved in mitosis	12	2.33589e-12
GO:0007126	meiotic nuclear division	15	4.70645e-12
GO:0044774	mitotic DNA integrity checkpoint	12	1.32738e-11
GO:0051054	positive regulation of DNA metabolic process	15	3.14832e-11
GO:0007091	metaphase/anaphase transition of mitotic cell cycle	9	3.56993e-11
GO:0010965	regulation of mitotic sister chromatid separation	9	3.56993e-11
GO:0044784	metaphase/anaphase transition of cell cycle	9	4.38877e-11
GO:1905818	regulation of chromosome separation	9	4.38877e-11
GO:0051306	mitotic sister chromatid separation	9	5.36894e-11
GO:0030261	chromosome condensation	8	9.29272e-11
GO:0051784	negative regulation of nuclear division	9	9.56399e-11
GO:0000086	G2/M transition of mitotic cell cycle	15	1.37222e-10
GO:0033047	regulation of mitotic sister chromatid segregation	9	1.37637e-10
GO:0071897	DNA biosynthetic process	14	2.22104e-10
GO:0044839	cell cycle G2/M phase transition	15	2.33543e-10
GO:0006302	double-strand break repair	14	3.48478e-10
GO:0090068	positive regulation of cell cycle process	15	3.67779e-10
GO:0045787	positive regulation of cell cycle	17	4.049e-10
GO:0045839	negative regulation of mitotic nuclear division	8	4.68813e-10
GO:0006275	regulation of DNA replication	11	6.85652e-10
GO:0007094	mitotic spindle assembly checkpoint	7	6.90614e-10
GO:0033045	regulation of sister chromatid segregation	9	8.00222e-10
GO:0030071	regulation of mitotic metaphase/anaphase transition	8	8.54007e-10
GO:0090329	regulation of DNA-dependent DNA replication	8	8.54007e-10
GO:1902099	regulation of metaphase/anaphase transition of cell cycle	8	1.03241e-09
GO:0042770	signal transduction in response to DNA damage	11	1.18632e-09
GO:0071173	spindle assembly checkpoint	7	1.19936e-09
GO:0071174	mitotic spindle checkpoint	7	1.19936e-09
GO:0070192	chromosome organization involved in meiotic cell cycle	9	1.22e-09
GO:0045841	negative regulation of mitotic metaphase/anaphase transition	7	1.55504e-09
GO:2000816	negative regulation of mitotic sister chromatid separation	7	1.55504e-09
GO:1902100	negative regulation of metaphase/anaphase transition of cell cycle	7	1.9966e-09
GO:1905819	negative regulation of chromosome separation	7	1.9966e-09
GO:0044773	mitotic DNA damage checkpoint	10	2.23486e-09
GO:0033048	negative regulation of mitotic sister chromatid segregation	7	2.54039e-09
GO:0033044	regulation of chromosome organization	15	2.58749e-09
GO:0033046	negative regulation of sister chromatid segregation	7	4.01195e-09
GO:0051985	negative regulation of chromosome segregation	7	4.985e-09
GO:0072331	signal transduction by p53 class mediator	14	5.94933e-09
GO:0031577	spindle checkpoint	7	6.15134e-09
GO:0044786	cell cycle DNA replication	7	9.18909e-09
GO:0045132	meiotic chromosome segregation	9	1.29656e-08
GO:0051225	spindle assembly	9	1.29656e-08
GO:0000083	regulation of transcription involved in G1/S transition of mitotic cell cycle	6	3.32712e-08
GO:0051303	establishment of chromosome localization	8	3.46521e-08
GO:0007076	mitotic chromosome condensation	5	3.48114e-08
GO:0031571	mitotic G1 DNA damage checkpoint	8	3.88882e-08
GO:0044819	mitotic G1/S transition checkpoint	8	3.88882e-08
GO:0050000	chromosome localization	8	3.88882e-08
GO:0044783	G1 DNA damage checkpoint	8	4.3563e-08
GO:2000045	regulation of G1/S transition of mitotic cell cycle	10	6.62778e-08
GO:0051310	metaphase plate congression	7	6.76886e-08
GO:0030330	DNA damage response, signal transduction by p53 class mediator	9	8.02977e-08
GO:0016445	somatic diversification of immunoglobulins	7	1.026e-07
GO:0090307	mitotic spindle assembly	7	1.026e-07
GO:0034508	centromere complex assembly	7	1.17178e-07
GO:1902806	regulation of cell cycle G1/S phase transition	10	1.44896e-07
GO:2001251	negative regulation of chromosome organization	9	1.50043e-07
GO:0031572	G2 DNA damage checkpoint	6	2.07587e-07
GO:0072431	signal transduction involved in mitotic G1 DNA damage checkpoint	7	3.10195e-07
GO:1902400	intracellular signal transduction involved in G1 DNA damage checkpoint	7	3.10195e-07
GO:0072413	signal transduction involved in mitotic cell cycle checkpoint	7	3.46889e-07
GO:1902402	signal transduction involved in mitotic DNA damage checkpoint	7	3.46889e-07
GO:1902403	signal transduction involved in mitotic DNA integrity checkpoint	7	3.46889e-07
GO:0002200	somatic diversification of immune receptors	7	3.87167e-07
GO:2000134	negative regulation of G1/S transition of mitotic cell cycle	8	4.30691e-07
GO:0072401	signal transduction involved in DNA integrity checkpoint	7	4.31308e-07
GO:0072422	signal transduction involved in DNA damage checkpoint	7	4.31308e-07
GO:0007080	mitotic metaphase plate congression	6	4.65258e-07
GO:0072395	signal transduction involved in cell cycle checkpoint	7	4.79605e-07
GO:0000018	regulation of DNA recombination	7	5.32367e-07
GO:1902807	negative regulation of cell cycle G1/S phase transition	8	5.47611e-07
GO:0010639	negative regulation of organelle organization	13	6.26195e-07
GO:0000724	double-strand break repair via homologous recombination	8	6.9067e-07
GO:0016447	somatic recombination of immunoglobulin gene segments	6	7.17599e-07
GO:0034502	protein localization to chromosome	7	7.20805e-07
GO:0000725	recombinational repair	8	7.4495e-07
GO:0000910	cytokinesis	9	7.56104e-07
GO:0031398	positive regulation of protein ubiquitination	10	8.18938e-07
GO:0031055	chromatin remodeling at centromere	6	9.4102e-07
GO:0000731	DNA synthesis involved in DNA repair	7	9.62295e-07
GO:0071156	regulation of cell cycle arrest	8	1.23729e-06
GO:1903322	positive regulation of protein modification by small protein conjugation or removal	10	1.68323e-06
GO:0010389	regulation of G2/M transition of mitotic cell cycle	8	1.73921e-06
GO:0033260	nuclear DNA replication	5	1.89303e-06
GO:0007098	centrosome cycle	7	2.12778e-06
GO:0006336	DNA replication-independent nucleosome assembly	6	2.21303e-06
GO:0002562	somatic diversification of immune receptors via germline recombination within a single locus	6	2.47501e-06
GO:0016444	somatic cell DNA recombination	6	2.47501e-06
GO:0034724	DNA replication-independent nucleosome organization	6	2.47501e-06
GO:0031497	chromatin assembly	9	2.57671e-06
GO:0071158	positive regulation of cell cycle arrest	7	2.71346e-06
GO:1902749	regulation of cell cycle G2/M phase transition	8	2.89992e-06
GO:2001020	regulation of response to DNA damage stimulus	9	3.15444e-06
GO:1901976	regulation of cell cycle checkpoint	5	3.1548e-06
GO:0034501	protein localization to kinetochore	4	4.44961e-06
GO:0006977	DNA damage response, signal transduction by p53 class mediator resulting in cell cycle arrest	6	5.10574e-06
GO:0070507	regulation of microtubule cytoskeleton organization	8	5.22192e-06
GO:0000281	mitotic cytokinesis	5	5.77092e-06
GO:0006978	DNA damage response, signal transduction by p53 class mediator resulting in transcription of p21 class mediator	4	5.78618e-06
GO:0042772	DNA damage response, signal transduction resulting in transcription	4	7.39779e-06
GO:0051383	kinetochore organization	4	7.39779e-06
GO:0006333	chromatin assembly or disassembly	9	8.37724e-06
GO:0051445	regulation of meiotic cell cycle	5	8.66197e-06
GO:0071459	protein localization to chromosome, centromeric region	4	9.31815e-06
GO:0065004	protein-DNA complex assembly	10	9.39299e-06
GO:0006334	nucleosome assembly	8	9.92568e-06
GO:0002204	somatic recombination of immunoglobulin genes involved in immune response	5	1.11447e-05
GO:0002208	somatic diversification of immunoglobulins involved in immune response	5	1.11447e-05
GO:0045190	isotype switching	5	1.11447e-05
GO:0007050	cell cycle arrest	10	1.20818e-05
GO:0034080	CENP-A containing nucleosome assembly	5	1.25778e-05
GO:0061641	CENP-A containing chromatin organization	5	1.25778e-05
GO:0051436	negative regulation of ubiquitin-protein ligase activity involved in mitotic cell cycle	6	1.34647e-05
GO:0051439	regulation of ubiquitin-protein ligase activity involved in mitotic cell cycle	6	1.45844e-05
GO:0032886	regulation of microtubule-based process	8	1.69822e-05
GO:0051297	centrosome organization	7	1.79645e-05
GO:0031396	regulation of protein ubiquitination	10	1.95004e-05
GO:0061640	cytoskeleton-dependent cytokinesis	5	1.98046e-05
GO:0051437	positive regulation of ubiquitin-protein ligase activity involved in regulation of mitotic cell cycle transition	6	1.98398e-05
GO:1904667	negative regulation of ubiquitin protein ligase activity	6	2.1367e-05
GO:0002381	immunoglobulin production involved in immunoglobulin mediated immune response	5	2.20346e-05
GO:0046605	regulation of centrosome cycle	5	2.44551e-05
GO:0031023	microtubule organizing center organization	7	2.51413e-05
GO:0071824	protein-DNA complex subunit organization	10	2.5287e-05
GO:0031145	anaphase-promoting complex-dependent catabolic process	6	2.65252e-05
GO:0000079	regulation of cyclin-dependent protein serine/threonine kinase activity	6	3.04882e-05
GO:0006282	regulation of DNA repair	6	3.04882e-05
GO:0006890	retrograde vesicle-mediated transport, Golgi to ER	6	3.04882e-05
GO:0051444	negative regulation of ubiquitin-protein transferase activity	6	3.26408e-05
GO:0034728	nucleosome organization	8	3.44451e-05
GO:0000732	strand displacement	4	3.45589e-05
GO:1904668	positive regulation of ubiquitin protein ligase activity	6	3.49138e-05
GO:1904029	regulation of cyclin-dependent protein kinase activity	6	3.73121e-05
GO:1903320	regulation of protein modification by small protein conjugation or removal	10	3.8985e-05
GO:0043486	histone exchange	5	3.98184e-05
GO:0045931	positive regulation of mitotic cell cycle	7	4.02089e-05
GO:0031297	replication fork processing	4	4.03427e-05
GO:1902969	mitotic DNA replication	3	4.28073e-05
GO:0006301	postreplication repair	5	4.3629e-05
GO:0045740	positive regulation of DNA replication	5	4.77157e-05
GO:0002377	immunoglobulin production	7	4.89504e-05
GO:0016925	protein sumoylation	6	5.13659e-05
GO:2000060	positive regulation of protein ubiquitination involved in ubiquitin-dependent protein catabolic process	6	5.13659e-05
GO:0008608	attachment of spindle microtubules to kinetochore	4	5.39897e-05
GO:0019886	antigen processing and presentation of exogenous peptide antigen via MHC class II	6	5.46273e-05
GO:0007569	cell aging	6	5.80523e-05
GO:1904666	regulation of ubiquitin protein ligase activity	6	5.80523e-05
GO:0002495	antigen processing and presentation of peptide antigen via MHC class II	6	6.5417e-05
GO:0002504	antigen processing and presentation of peptide or polysaccharide antigen via MHC class II	6	6.9369e-05
GO:0009314	response to radiation	12	7.05683e-05
GO:0045005	DNA-dependent DNA replication maintenance of fidelity	4	7.07292e-05
GO:0008630	intrinsic apoptotic signaling pathway in response to DNA damage	6	7.35093e-05
GO:0060707	trophoblast giant cell differentiation	3	7.76526e-05
GO:0010212	response to ionizing radiation	7	9.67065e-05
GO:0002312	B cell activation involved in immune response	5	9.92901e-05
GO:0090266	regulation of mitotic cell cycle spindle assembly checkpoint	3	0.000100415
GO:1903504	regulation of mitotic spindle checkpoint	3	0.000100415
GO:0000723	telomere maintenance	7	0.000105251
GO:0051443	positive regulation of ubiquitin-protein transferase activity	6	0.00011422
GO:0032465	regulation of cytokinesis	5	0.000115047
GO:0016572	histone phosphorylation	4	0.000115096
GO:2000058	regulation of protein ubiquitination involved in ubiquitin-dependent protein catabolic process	6	0.000120364
GO:0007127	meiosis I	6	0.000126767
GO:0048291	isotype switching to IgG isotypes	3	0.000127126
GO:2000105	positive regulation of DNA-dependent DNA replication	3	0.000127126
GO:0006298	mismatch repair	4	0.000128762
GO:0048469	cell maturation	7	0.000134643
GO:0006338	chromatin remodeling	7	0.000157701
GO:0016446	somatic hypermutation of immunoglobulin genes	3	0.000158069
GO:0006270	DNA replication initiation	4	0.000176807
GO:0032200	telomere organization	7	0.000177013
GO:0002566	somatic diversification of immune receptors via somatic mutation	3	0.000193519
GO:0051782	negative regulation of cell division	3	0.000193519
GO:0090231	regulation of spindle checkpoint	3	0.000193519
GO:0043044	ATP-dependent chromatin remodeling	5	0.000198034
GO:0002824	positive regulation of adaptive immune response based on somatic recombination of immune receptors built from immunoglobulin superfamily domains	5	0.000224522
GO:0031100	animal organ regeneration	5	0.000238736
GO:0051438	regulation of ubiquitin-protein transferase activity	6	0.000283482
GO:0007077	mitotic nuclear envelope disassembly	4	0.000283782
GO:2000779	regulation of double-strand break repair	4	0.000283782
GO:0002821	positive regulation of adaptive immune response	5	0.000285508
GO:0009411	response to UV	6	0.000336327
GO:0030397	membrane disassembly	4	0.000397791
GO:0051081	nuclear envelope disassembly	4	0.000397791
GO:0021700	developmental maturation	8	0.000424143
GO:0006312	mitotic recombination	4	0.000430744
GO:0051302	regulation of cell division	6	0.000447099
GO:0045830	positive regulation of isotype switching	3	0.000447617
GO:0031397	negative regulation of protein ubiquitination	6	0.000465002
GO:0010569	regulation of double-strand break repair via homologous recombination	3	0.000515563
GO:0007018	microtubule-based movement	8	0.000524192
GO:0002637	regulation of immunoglobulin production	4	0.000541264
GO:0001556	oocyte maturation	3	0.000589775
GO:0006297	nucleotide-excision repair, DNA gap filling	3	0.000589775
GO:1903321	negative regulation of protein modification by small protein conjugation or removal	6	0.000652525
GO:0006266	DNA ligation	3	0.00067048
GO:0044818	mitotic G2/M transition checkpoint	3	0.00067048
GO:0002440	production of molecular mediator of immune response	7	0.000711871
GO:0042787	protein ubiquitination involved in ubiquitin-dependent protein catabolic process	7	0.000711871
GO:0045911	positive regulation of DNA recombination	3	0.000757899
GO:0060706	cell differentiation involved in embryonic placenta development	3	0.000852248
GO:0018105	peptidyl-serine phosphorylation	8	0.000922485
GO:0051640	organelle localization	11	0.00095487
GO:0002285	lymphocyte activation involved in immune response	6	0.000955962
GO:1902275	regulation of chromatin organization	6	0.000955962
GO:0007568	aging	8	0.000988725
GO:0040020	regulation of meiotic nuclear division	3	0.00106257
GO:0051656	establishment of organelle localization	10	0.00106627
GO:0051298	centrosome duplication	4	0.00112024
GO:2000573	positive regulation of DNA biosynthetic process	4	0.00112024
GO:0007019	microtubule depolymerization	3	0.00117894
GO:0045191	regulation of isotype switching	3	0.00117894
GO:1901796	regulation of signal transduction by p53 class mediator	6	0.00131686
GO:0018107	peptidyl-threonine phosphorylation	5	0.00132595
GO:0018209	peptidyl-serine modification	8	0.0013501
GO:0018205	peptidyl-lysine modification	9	0.00137958

## Sheet: KEGG_ceRNA_network
ID	Description	Count	pvalue
hsa04110	Cell cycle	23	2.05478e-26
hsa04218	Cellular senescence	12	3.74318e-09
hsa04114	Oocyte meiosis	9	5.41238e-07
hsa03430	Mismatch repair	5	8.74185e-07
hsa04115	p53 signaling pathway	7	1.03368e-06
hsa04914	Progesterone-mediated oocyte maturation	8	1.08014e-06
hsa03030	DNA replication	5	9.03811e-06
hsa03460	Fanconi anemia pathway	5	7.4172e-05
hsa01524	Platinum drug resistance	5	0.000286624
hsa05166	HTLV-I infection	8	0.000940925
hsa05161	Hepatitis B	6	0.00101267
hsa05203	Viral carcinogenesis	7	0.00109616

## Sheet: GO_RP5-1120P11_sub-netwok
ID	Description	Count	pvalue
GO:0007067	mitotic nuclear division	25	8.35577e-24
GO:0007059	chromosome segregation	21	3.61491e-21
GO:0000819	sister chromatid segregation	17	1.2031e-18
GO:0098813	nuclear chromosome segregation	18	5.02217e-18
GO:1901990	regulation of mitotic cell cycle phase transition	16	1.33713e-14
GO:1901987	regulation of cell cycle phase transition	16	3.63712e-14
GO:0000070	mitotic sister chromatid segregation	12	4.39961e-14
GO:0044843	cell cycle G1/S phase transition	14	2.34348e-13
GO:0000082	G1/S transition of mitotic cell cycle	13	2.44409e-12
GO:0006260	DNA replication	12	4.18867e-10
GO:0000086	G2/M transition of mitotic cell cycle	11	5.82764e-10
GO:0051321	meiotic cell cycle	11	5.82764e-10
GO:0051052	regulation of DNA metabolic process	13	6.24159e-10
GO:0044839	cell cycle G2/M phase transition	11	8.70618e-10
GO:0007126	meiotic nuclear division	10	9.70496e-10
GO:1903046	meiotic cell cycle process	10	1.70698e-09
GO:0006323	DNA packaging	10	2.07835e-09
GO:0007093	mitotic cell cycle checkpoint	9	3.18279e-09
GO:0071103	DNA conformation change	11	4.50463e-09
GO:0000226	microtubule cytoskeleton organization	13	4.54238e-09
GO:0000075	cell cycle checkpoint	10	5.71365e-09
GO:0051783	regulation of nuclear division	9	1.05103e-08
GO:0007062	sister chromatid cohesion	8	1.54883e-08
GO:0051983	regulation of chromosome segregation	7	1.8091e-08
GO:0045930	negative regulation of mitotic cell cycle	10	4.41245e-08
GO:0007051	spindle organization	8	4.91373e-08
GO:0007088	regulation of mitotic nuclear division	8	6.38576e-08
GO:0030261	chromosome condensation	5	1.296e-07
GO:0000018	regulation of DNA recombination	6	1.40084e-07
GO:0051304	chromosome separation	6	1.53215e-07
GO:0010389	regulation of G2/M transition of mitotic cell cycle	7	1.64445e-07
GO:1902749	regulation of cell cycle G2/M phase transition	7	2.61797e-07
GO:0045839	negative regulation of mitotic nuclear division	5	3.42388e-07
GO:0006310	DNA recombination	9	4.33784e-07
GO:0010948	negative regulation of cell cycle process	9	4.91422e-07
GO:0030071	regulation of mitotic metaphase/anaphase transition	5	4.92105e-07
GO:1902099	regulation of metaphase/anaphase transition of cell cycle	5	5.52099e-07
GO:1901991	negative regulation of mitotic cell cycle phase transition	8	5.52946e-07
GO:0006261	DNA-dependent DNA replication	7	6.05614e-07
GO:0007091	metaphase/anaphase transition of mitotic cell cycle	5	6.17729e-07
GO:0010965	regulation of mitotic sister chromatid separation	5	6.17729e-07
GO:0045132	meiotic chromosome segregation	6	6.7054e-07
GO:0044784	metaphase/anaphase transition of cell cycle	5	6.89371e-07
GO:1905818	regulation of chromosome separation	5	6.89371e-07
GO:1901988	negative regulation of cell cycle phase transition	8	7.44158e-07
GO:0051306	mitotic sister chromatid separation	5	7.67419e-07
GO:0051054	positive regulation of DNA metabolic process	8	7.99949e-07
GO:0033044	regulation of chromosome organization	9	8.17025e-07
GO:0007052	mitotic spindle organization	6	8.75319e-07
GO:1902850	microtubule cytoskeleton organization involved in mitosis	6	8.75319e-07
GO:0051784	negative regulation of nuclear division	5	1.04416e-06
GO:0033047	regulation of mitotic sister chromatid segregation	5	1.26859e-06
GO:0034508	centromere complex assembly	5	1.3942e-06
GO:0031570	DNA integrity checkpoint	7	1.70882e-06
GO:0044774	mitotic DNA integrity checkpoint	6	2.03276e-06
GO:0007094	mitotic spindle assembly checkpoint	4	2.48019e-06
GO:0090068	positive regulation of cell cycle process	8	2.95036e-06
GO:0033045	regulation of sister chromatid segregation	5	3.27021e-06
GO:0045787	positive regulation of cell cycle	9	3.28938e-06
GO:0071173	spindle assembly checkpoint	4	3.33855e-06
GO:0071174	mitotic spindle checkpoint	4	3.33855e-06
GO:0045841	negative regulation of mitotic metaphase/anaphase transition	4	3.84185e-06
GO:2000816	negative regulation of mitotic sister chromatid separation	4	3.84185e-06
GO:1902100	negative regulation of metaphase/anaphase transition of cell cycle	4	4.39919e-06
GO:1905819	negative regulation of chromosome separation	4	4.39919e-06
GO:0042770	signal transduction in response to DNA damage	6	4.64354e-06
GO:0051303	establishment of chromosome localization	5	4.75455e-06
GO:0033048	negative regulation of mitotic sister chromatid segregation	4	5.01418e-06
GO:0050000	chromosome localization	5	5.10624e-06
GO:0033046	negative regulation of sister chromatid segregation	4	6.43195e-06
GO:0016572	histone phosphorylation	4	7.24243e-06
GO:0051985	negative regulation of chromosome segregation	4	7.24243e-06
GO:0031577	spindle checkpoint	4	8.1259e-06
GO:0006302	double-strand break repair	7	9.57497e-06
GO:2000045	regulation of G1/S transition of mitotic cell cycle	6	1.03205e-05
GO:0051445	regulation of meiotic cell cycle	4	1.12555e-05
GO:0051225	spindle assembly	5	1.48783e-05
GO:0034080	CENP-A containing nucleosome assembly	4	1.51942e-05
GO:0061641	CENP-A containing chromatin organization	4	1.51942e-05
GO:0000077	DNA damage checkpoint	6	1.65511e-05
GO:1902806	regulation of cell cycle G1/S phase transition	6	1.65511e-05
GO:2000779	regulation of double-strand break repair	4	1.83293e-05
GO:0031055	chromatin remodeling at centromere	4	2.19156e-05
GO:2001020	regulation of response to DNA damage stimulus	6	2.73365e-05
GO:0051310	metaphase plate congression	4	3.05992e-05
GO:0000724	double-strand break repair via homologous recombination	5	3.06926e-05
GO:0000725	recombinational repair	5	3.21863e-05
GO:0051383	kinetochore organization	3	3.45745e-05
GO:0006336	DNA replication-independent nucleosome assembly	4	3.85952e-05
GO:0043486	histone exchange	4	3.85952e-05
GO:0090307	mitotic spindle assembly	4	3.85952e-05
GO:0030330	DNA damage response, signal transduction by p53 class mediator	5	4.05211e-05
GO:0034724	DNA replication-independent nucleosome organization	4	4.15713e-05
GO:0071156	regulation of cell cycle arrest	5	4.42873e-05
GO:2001251	negative regulation of chromosome organization	5	5.72305e-05
GO:0010569	regulation of double-strand break repair via homologous recombination	3	6.45864e-05
GO:0006977	DNA damage response, signal transduction by p53 class mediator resulting in cell cycle arrest	4	6.73237e-05
GO:0072431	signal transduction involved in mitotic G1 DNA damage checkpoint	4	7.17743e-05
GO:1902400	intracellular signal transduction involved in G1 DNA damage checkpoint	4	7.17743e-05
GO:0072413	signal transduction involved in mitotic cell cycle checkpoint	4	7.64354e-05
GO:1902402	signal transduction involved in mitotic DNA damage checkpoint	4	7.64354e-05
GO:1902403	signal transduction involved in mitotic DNA integrity checkpoint	4	7.64354e-05
GO:0072401	signal transduction involved in DNA integrity checkpoint	4	8.64134e-05
GO:0072422	signal transduction involved in DNA damage checkpoint	4	8.64134e-05
GO:0072395	signal transduction involved in cell cycle checkpoint	4	9.17425e-05
GO:0070192	chromosome organization involved in meiotic cell cycle	4	9.73066e-05
GO:0031571	mitotic G1 DNA damage checkpoint	4	0.000115471
GO:0044819	mitotic G1/S transition checkpoint	4	0.000115471
GO:0000083	regulation of transcription involved in G1/S transition of mitotic cell cycle	3	0.000121114
GO:0044783	G1 DNA damage checkpoint	4	0.000122038
GO:0000910	cytokinesis	5	0.000140388
GO:0043044	ATP-dependent chromatin remodeling	4	0.000143364
GO:0006334	nucleosome assembly	5	0.000165664
GO:0031100	animal organ regeneration	4	0.000167265
GO:0031145	anaphase-promoting complex-dependent catabolic process	4	0.00020345
GO:0065004	protein-DNA complex assembly	6	0.000211616
GO:0006282	regulation of DNA repair	4	0.000223515
GO:0071158	positive regulation of cell cycle arrest	4	0.000244967
GO:0006338	chromatin remodeling	5	0.000262705
GO:0031497	chromatin assembly	5	0.000278343
GO:0000281	mitotic cytokinesis	3	0.000288921
GO:0031572	G2 DNA damage checkpoint	3	0.000288921
GO:0072331	signal transduction by p53 class mediator	6	0.000332628
GO:0044786	cell cycle DNA replication	3	0.000339626
GO:0007569	cell aging	4	0.000345768
GO:0006270	DNA replication initiation	3	0.00036699
GO:0034728	nucleosome organization	5	0.000367412
GO:2000134	negative regulation of G1/S transition of mitotic cell cycle	4	0.000375001
GO:0051640	organelle localization	8	0.000377057
GO:0031099	regeneration	5	0.000387548
GO:0071824	protein-DNA complex subunit organization	6	0.000390894
GO:0044773	mitotic DNA damage checkpoint	4	0.000422106
GO:1902807	negative regulation of cell cycle G1/S phase transition	4	0.000422106
GO:0007080	mitotic metaphase plate congression	3	0.000425888
GO:0018105	peptidyl-serine phosphorylation	6	0.000465695
GO:0007077	mitotic nuclear envelope disassembly	3	0.00052509
GO:0090329	regulation of DNA-dependent DNA replication	3	0.00052509
GO:0006333	chromatin assembly or disassembly	5	0.000539514
GO:0061640	cytoskeleton-dependent cytokinesis	3	0.000598785
GO:0042493	response to drug	7	0.000624242
GO:0018209	peptidyl-serine modification	6	0.000637141
GO:0030397	membrane disassembly	3	0.000678782
GO:0051081	nuclear envelope disassembly	3	0.000678782
GO:0051988	regulation of attachment of spindle microtubules to kinetochore	2	0.000682937
GO:0018107	peptidyl-threonine phosphorylation	4	0.000699129
GO:0006275	regulation of DNA replication	4	0.000772005
GO:0018210	peptidyl-threonine modification	4	0.000797446
GO:0051656	establishment of organelle localization	7	0.000804935
GO:0090399	replicative senescence	2	0.000817631
GO:0016445	somatic diversification of immunoglobulins	3	0.000907714
GO:0033262	regulation of nuclear cell cycle DNA replication	2	0.000964059
GO:0055015	ventricular cardiac muscle cell development	2	0.000964059
GO:0045740	positive regulation of DNA replication	3	0.00101139
GO:0010639	negative regulation of organelle organization	6	0.00103876
GO:2000241	regulation of reproductive process	4	0.00105375
GO:0007076	mitotic chromosome condensation	2	0.00112214
GO:2000105	positive regulation of DNA-dependent DNA replication	2	0.00112214
GO:0045931	positive regulation of mitotic cell cycle	4	0.0011507
GO:1901992	positive regulation of mitotic cell cycle phase transition	3	0.00124056
GO:2001021	negative regulation of response to DNA damage stimulus	3	0.00124056

## Sheet: KEGG_RP5-1120P11_sub-netwok
ID	Description	Count	pvalue
hsa04110	Cell cycle	15	7.57408e-20
hsa04218	Cellular senescence	8	1.29893e-07
hsa04115	p53 signaling pathway	5	6.03863e-06
hsa04914	Progesterone-mediated oocyte maturation	5	3.80429e-05

## Sheet: GO_DLEU2_sub-netwok
ID	Description	Count	pvalue
GO:0007067	mitotic nuclear division	33	8.4128e-33
GO:0007059	chromosome segregation	29	5.86264e-31
GO:0098813	nuclear chromosome segregation	25	1.9267e-26
GO:0000819	sister chromatid segregation	23	3.0697e-26
GO:0000070	mitotic sister chromatid segregation	18	1.63455e-22
GO:0006260	DNA replication	22	7.29262e-22
GO:0000075	cell cycle checkpoint	17	4.35949e-17
GO:0000226	microtubule cytoskeleton organization	21	1.06749e-16
GO:0007051	spindle organization	14	1.519e-15
GO:0007062	sister chromatid cohesion	13	6.4513e-15
GO:0051783	regulation of nuclear division	14	1.65866e-14
GO:1901990	regulation of mitotic cell cycle phase transition	17	1.7105e-14
GO:1901987	regulation of cell cycle phase transition	17	4.91293e-14
GO:0007088	regulation of mitotic nuclear division	13	6.96766e-14
GO:0007052	mitotic spindle organization	11	1.51222e-13
GO:1902850	microtubule cytoskeleton organization involved in mitosis	11	1.51222e-13
GO:0044843	cell cycle G1/S phase transition	15	1.84693e-13
GO:0010948	negative regulation of cell cycle process	15	4.7451e-13
GO:0006261	DNA-dependent DNA replication	12	6.10794e-13
GO:0000082	G1/S transition of mitotic cell cycle	14	1.60752e-12
GO:0000077	DNA damage checkpoint	12	1.79939e-12
GO:0007093	mitotic cell cycle checkpoint	12	1.79939e-12
GO:0051983	regulation of chromosome segregation	10	2.14097e-12
GO:0031570	DNA integrity checkpoint	12	3.86562e-12
GO:0051304	chromosome separation	9	1.20557e-11
GO:0071897	DNA biosynthetic process	12	5.59498e-11
GO:0006310	DNA recombination	13	9.91139e-11
GO:0051225	spindle assembly	9	1.17625e-10
GO:0045930	negative regulation of mitotic cell cycle	13	1.36616e-10
GO:0045787	positive regulation of cell cycle	14	1.67303e-10
GO:0051321	meiotic cell cycle	12	2.92683e-10
GO:0051052	regulation of DNA metabolic process	14	6.00592e-10
GO:1903046	meiotic cell cycle process	11	6.56104e-10
GO:0090068	positive regulation of cell cycle process	12	6.56649e-10
GO:0090329	regulation of DNA-dependent DNA replication	7	6.79166e-10
GO:1901991	negative regulation of mitotic cell cycle phase transition	11	8.58573e-10
GO:0007091	metaphase/anaphase transition of mitotic cell cycle	7	9.42193e-10
GO:0010965	regulation of mitotic sister chromatid separation	7	9.42193e-10
GO:0072331	signal transduction by p53 class mediator	12	1.02739e-09
GO:0044784	metaphase/anaphase transition of cell cycle	7	1.10331e-09
GO:1905818	regulation of chromosome separation	7	1.10331e-09
GO:0051306	mitotic sister chromatid separation	7	1.28729e-09
GO:1901988	negative regulation of cell cycle phase transition	11	1.30073e-09
GO:0006275	regulation of DNA replication	9	1.46608e-09
GO:0051784	negative regulation of nuclear division	7	2.00358e-09
GO:0033047	regulation of mitotic sister chromatid segregation	7	2.64946e-09
GO:0090307	mitotic spindle assembly	7	2.64946e-09
GO:0033045	regulation of sister chromatid segregation	7	1.02851e-08
GO:0044774	mitotic DNA integrity checkpoint	8	1.56477e-08
GO:0006302	double-strand break repair	10	2.02232e-08
GO:0045839	negative regulation of mitotic nuclear division	6	2.03558e-08
GO:0000731	DNA synthesis involved in DNA repair	7	2.61619e-08
GO:0030071	regulation of mitotic metaphase/anaphase transition	6	3.16346e-08
GO:0071103	DNA conformation change	11	3.21029e-08
GO:1902099	regulation of metaphase/anaphase transition of cell cycle	6	3.63782e-08
GO:0000086	G2/M transition of mitotic cell cycle	10	5.65555e-08
GO:0044839	cell cycle G2/M phase transition	10	8.07232e-08
GO:0007126	meiotic nuclear division	9	9.00121e-08
GO:0000083	regulation of transcription involved in G1/S transition of mitotic cell cycle	5	9.55033e-08
GO:0007094	mitotic spindle assembly checkpoint	5	9.55033e-08
GO:0071173	spindle assembly checkpoint	5	1.39552e-07
GO:0071174	mitotic spindle checkpoint	5	1.39552e-07
GO:0045841	negative regulation of mitotic metaphase/anaphase transition	5	1.66904e-07
GO:2000816	negative regulation of mitotic sister chromatid separation	5	1.66904e-07
GO:0006323	DNA packaging	9	1.758e-07
GO:1902100	negative regulation of metaphase/anaphase transition of cell cycle	5	1.98338e-07
GO:1905819	negative regulation of chromosome separation	5	1.98338e-07
GO:0044773	mitotic DNA damage checkpoint	7	2.04008e-07
GO:0033048	negative regulation of mitotic sister chromatid segregation	5	2.34284e-07
GO:0007076	mitotic chromosome condensation	4	3.03733e-07
GO:0030261	chromosome condensation	5	3.21574e-07
GO:0033046	negative regulation of sister chromatid segregation	5	3.21574e-07
GO:0030330	DNA damage response, signal transduction by p53 class mediator	7	3.72924e-07
GO:0051985	negative regulation of chromosome segregation	5	3.7392e-07
GO:0033044	regulation of chromosome organization	10	4.05595e-07
GO:0070192	chromosome organization involved in meiotic cell cycle	6	4.13746e-07
GO:0031572	G2 DNA damage checkpoint	5	4.32783e-07
GO:0031577	spindle checkpoint	5	4.32783e-07
GO:0051303	establishment of chromosome localization	6	4.93653e-07
GO:0050000	chromosome localization	6	5.38109e-07
GO:0044786	cell cycle DNA replication	5	5.72393e-07
GO:0042770	signal transduction in response to DNA damage	7	8.60968e-07
GO:0031398	positive regulation of protein ubiquitination	8	1.10242e-06
GO:0010639	negative regulation of organelle organization	10	1.15345e-06
GO:0007098	centrosome cycle	6	1.37994e-06
GO:0070507	regulation of microtubule cytoskeleton organization	7	1.54793e-06
GO:0071158	positive regulation of cell cycle arrest	6	1.70616e-06
GO:0046605	regulation of centrosome cycle	5	1.88858e-06
GO:1903322	positive regulation of protein modification by small protein conjugation or removal	8	1.99757e-06
GO:0051310	metaphase plate congression	5	2.32134e-06
GO:0051054	positive regulation of DNA metabolic process	8	3.21498e-06
GO:0006301	postreplication repair	5	3.41899e-06
GO:0000732	strand displacement	4	4.36275e-06
GO:0032886	regulation of microtubule-based process	7	4.51473e-06
GO:0000724	double-strand break repair via homologous recombination	6	4.68372e-06
GO:0000725	recombinational repair	6	4.95966e-06
GO:0006977	DNA damage response, signal transduction by p53 class mediator resulting in cell cycle arrest	5	6.28329e-06
GO:0072431	signal transduction involved in mitotic G1 DNA damage checkpoint	5	6.81172e-06
GO:1902400	intracellular signal transduction involved in G1 DNA damage checkpoint	5	6.81172e-06
GO:0008608	attachment of spindle microtubules to kinetochore	4	6.86388e-06
GO:0033260	nuclear DNA replication	4	6.86388e-06
GO:0071156	regulation of cell cycle arrest	6	7.28428e-06
GO:0072413	signal transduction involved in mitotic cell cycle checkpoint	5	7.37432e-06
GO:1902402	signal transduction involved in mitotic DNA damage checkpoint	5	7.37432e-06
GO:1902403	signal transduction involved in mitotic DNA integrity checkpoint	5	7.37432e-06
GO:0072401	signal transduction involved in DNA integrity checkpoint	5	8.60831e-06
GO:0072422	signal transduction involved in DNA damage checkpoint	5	8.60831e-06
GO:0051297	centrosome organization	6	8.96638e-06
GO:0072395	signal transduction involved in cell cycle checkpoint	5	9.28293e-06
GO:0010389	regulation of G2/M transition of mitotic cell cycle	6	9.43259e-06
GO:2001251	negative regulation of chromosome organization	6	9.91825e-06
GO:1901976	regulation of cell cycle checkpoint	4	1.02915e-05
GO:0031023	microtubule organizing center organization	6	1.20678e-05
GO:0031571	mitotic G1 DNA damage checkpoint	5	1.24052e-05
GO:0044819	mitotic G1/S transition checkpoint	5	1.24052e-05
GO:0044783	G1 DNA damage checkpoint	5	1.33006e-05
GO:1902749	regulation of cell cycle G2/M phase transition	6	1.39153e-05
GO:0051436	negative regulation of ubiquitin-protein ligase activity involved in mitotic cell cycle	5	1.42456e-05
GO:0051439	regulation of ubiquitin-protein ligase activity involved in mitotic cell cycle	5	1.52423e-05
GO:0031396	regulation of protein ubiquitination	8	1.53633e-05
GO:0000281	mitotic cytokinesis	4	1.66406e-05
GO:0045931	positive regulation of mitotic cell cycle	6	1.82966e-05
GO:0051437	positive regulation of ubiquitin-protein ligase activity involved in regulation of mitotic cell cycle transition	5	1.97844e-05
GO:1904667	negative regulation of ubiquitin protein ligase activity	5	2.10692e-05
GO:0090266	regulation of mitotic cell cycle spindle assembly checkpoint	3	2.10956e-05
GO:1903504	regulation of mitotic spindle checkpoint	3	2.10956e-05
GO:0031145	anaphase-promoting complex-dependent catabolic process	5	2.53167e-05
GO:1903320	regulation of protein modification by small protein conjugation or removal	8	2.75294e-05
GO:0007080	mitotic metaphase plate congression	4	2.81483e-05
GO:0000910	cytokinesis	6	2.91884e-05
GO:0051444	negative regulation of ubiquitin-protein transferase activity	5	3.02015e-05
GO:1904668	positive regulation of ubiquitin protein ligase activity	5	3.19824e-05
GO:0016446	somatic hypermutation of immunoglobulin genes	3	3.33544e-05
GO:0002566	somatic diversification of immune receptors via somatic mutation	3	4.09249e-05
GO:0090231	regulation of spindle checkpoint	3	4.09249e-05
GO:2000060	positive regulation of protein ubiquitination involved in ubiquitin-dependent protein catabolic process	5	4.44468e-05
GO:0061640	cytoskeleton-dependent cytokinesis	4	4.46282e-05
GO:1904666	regulation of ubiquitin protein ligase activity	5	4.93422e-05
GO:0006978	DNA damage response, signal transduction by p53 class mediator resulting in transcription of p21 class mediator	3	4.95413e-05
GO:2000134	negative regulation of G1/S transition of mitotic cell cycle	5	5.46447e-05
GO:0042772	DNA damage response, signal transduction resulting in transcription	3	5.92663e-05
GO:0051383	kinetochore organization	3	5.92663e-05
GO:1902807	negative regulation of cell cycle G1/S phase transition	5	6.34119e-05
GO:0016445	somatic diversification of immunoglobulins	4	7.82858e-05
GO:1901796	regulation of signal transduction by p53 class mediator	6	7.8706e-05
GO:0034508	centromere complex assembly	4	8.42751e-05
GO:0051443	positive regulation of ubiquitin-protein transferase activity	5	8.8089e-05
GO:0007050	cell cycle arrest	7	8.84481e-05
GO:2000058	regulation of protein ubiquitination involved in ubiquitin-dependent protein catabolic process	5	9.2143e-05
GO:0001556	oocyte maturation	3	0.000126658
GO:0051298	centrosome duplication	4	0.000154174
GO:0002200	somatic diversification of immune receptors	4	0.00016392
GO:0051438	regulation of ubiquitin-protein transferase activity	5	0.000192829
GO:0000018	regulation of DNA recombination	4	0.000195833
GO:0031297	replication fork processing	3	0.000206625
GO:0009411	response to UV	5	0.000223596
GO:0034502	protein localization to chromosome	4	0.000232001
GO:0051640	organelle localization	9	0.000264414
GO:0031397	negative regulation of protein ubiquitination	5	0.000296222
GO:0045005	DNA-dependent DNA replication maintenance of fidelity	3	0.000313641
GO:2000045	regulation of G1/S transition of mitotic cell cycle	5	0.000327625
GO:0031100	animal organ regeneration	4	0.000334752
GO:0048477	oogenesis	4	0.00036927
GO:0051653	spindle localization	3	0.000378357
GO:1903321	negative regulation of protein modification by small protein conjugation or removal	5	0.00039794
GO:0000079	regulation of cyclin-dependent protein serine/threonine kinase activity	4	0.000445832
GO:0006282	regulation of DNA repair	4	0.000445832
GO:0006890	retrograde vesicle-mediated transport, Golgi to ER	4	0.000445832
GO:0000723	telomere maintenance	5	0.000450783
GO:0016572	histone phosphorylation	3	0.000451088
GO:0007281	germ cell development	6	0.000471138
GO:0051656	establishment of organelle localization	8	0.000472537
GO:1902806	regulation of cell cycle G1/S phase transition	5	0.000479108
GO:0000722	telomere maintenance via recombination	3	0.000490584
GO:0006298	mismatch repair	3	0.000490584
GO:0042769	DNA damage response, detection of DNA damage	3	0.000490584
GO:1904029	regulation of cyclin-dependent protein kinase activity	4	0.000510234
GO:0010824	regulation of centrosome duplication	3	0.000532229
GO:0045132	meiotic chromosome segregation	4	0.000533099
GO:0048469	cell maturation	5	0.000539764
GO:0006270	DNA replication initiation	3	0.000622162
GO:0051445	regulation of meiotic cell cycle	3	0.000622162
GO:0016925	protein sumoylation	4	0.000631886
GO:0019886	antigen processing and presentation of exogenous peptide antigen via MHC class II	4	0.000658479
GO:0032200	telomere organization	5	0.000659595
GO:0021700	developmental maturation	6	0.000670078
GO:2001020	regulation of response to DNA damage stimulus	5	0.00071664
GO:0002204	somatic recombination of immunoglobulin genes involved in immune response	3	0.000721256
GO:0002208	somatic diversification of immunoglobulins involved in immune response	3	0.000721256
GO:0045190	isotype switching	3	0.000721256
GO:0002495	antigen processing and presentation of peptide antigen via MHC class II	4	0.000743014
GO:0002504	antigen processing and presentation of peptide or polysaccharide antigen via MHC class II	4	0.000772821
GO:0019985	translesion synthesis	3	0.000774352
GO:0010826	negative regulation of centrosome duplication	2	0.000801165
GO:0046606	negative regulation of centrosome cycle	2	0.000801165
GO:0051256	mitotic spindle midzone assembly	2	0.000801165
GO:0051315	attachment of mitotic spindle microtubules to kinetochore	2	0.000801165
GO:1901978	positive regulation of cell cycle checkpoint	2	0.000801165
GO:1902969	mitotic DNA replication	2	0.000801165
GO:2000615	regulation of histone H3-K9 acetylation	2	0.000801165
GO:0008630	intrinsic apoptotic signaling pathway in response to DNA damage	4	0.000803464
GO:0042771	intrinsic apoptotic signaling pathway in response to DNA damage by p53 class mediator	3	0.000829872
GO:0048599	oocyte development	3	0.000829872
GO:0031099	regeneration	5	0.000886832
GO:0016447	somatic recombination of immunoglobulin gene segments	3	0.000887861
GO:1903052	positive regulation of proteolysis involved in cellular protein catabolic process	5	0.000957844
GO:0000022	mitotic spindle elongation	2	0.00097648
GO:0051255	spindle midzone assembly	2	0.00097648
GO:0051988	regulation of attachment of spindle microtubules to kinetochore	2	0.00097648
GO:0018205	peptidyl-lysine modification	7	0.000976819
GO:0009994	oocyte differentiation	3	0.00101141
GO:0031055	chromatin remodeling at centromere	3	0.00101141
GO:0006473	protein acetylation	5	0.00105901
GO:0002381	immunoglobulin production involved in immunoglobulin mediated immune response	3	0.00107705
GO:0022412	cellular process involved in reproduction in multicellular organism	6	0.00112587
GO:0007127	meiosis I	4	0.00115872
GO:0009263	deoxyribonucleotide biosynthetic process	2	0.00116852
GO:0043970	histone H3-K9 acetylation	2	0.00116852
GO:0051231	spindle elongation	2	0.00116852
GO:0060707	trophoblast giant cell differentiation	2	0.00116852
GO:0090399	replicative senescence	2	0.00116852
GO:0006312	mitotic recombination	3	0.00121629
GO:0007292	female gamete generation	4	0.00137223
GO:0000212	meiotic spindle organization	2	0.00137714
GO:0007100	mitotic centrosome separation	2	0.00137714
GO:0033262	regulation of nuclear cell cycle DNA replication	2	0.00137714
GO:1903364	positive regulation of cellular protein catabolic process	5	0.00137818
GO:0006289	nucleotide-excision repair	4	0.00151276
GO:0006336	DNA replication-independent nucleosome assembly	3	0.00152762
GO:0048291	isotype switching to IgG isotypes	2	0.00160221
GO:0051299	centrosome separation	2	0.00160221
GO:2000105	positive regulation of DNA-dependent DNA replication	2	0.00160221
GO:0002562	somatic diversification of immune receptors via germline recombination within a single locus	3	0.00161252
GO:0016444	somatic cell DNA recombination	3	0.00161252
GO:0034724	DNA replication-independent nucleosome organization	3	0.00161252
GO:0045740	positive regulation of DNA replication	3	0.00170033
GO:0042787	protein ubiquitination involved in ubiquitin-dependent protein catabolic process	5	0.00184116
GO:0046599	regulation of centriole replication	2	0.00184357

## Sheet: KEGG_DLEU2_sub-netwok
ID	Description	Count	pvalue
hsa04110	Cell cycle	15	8.1662e-18
hsa03430	Mismatch repair	4	4.61995e-06
hsa04218	Cellular senescence	7	1.26281e-05
hsa04115	p53 signaling pathway	5	2.09237e-05
hsa05166	HTLV-I infection	8	3.18323e-05
hsa04114	Oocyte meiosis	6	3.21657e-05
hsa03460	Fanconi anemia pathway	4	0.000158474
hsa05161	Hepatitis B	5	0.000730773
hsa03030	DNA replication	3	0.000763103
hsa03440	Homologous recombination	3	0.00111963
hsa04914	Progesterone-mediated oocyte maturation	4	0.001492

## Sheet: GO_DDX11-AS1_sub-netwok
ID	Description	Count	pvalue
GO:0007067	mitotic nuclear division	21	3.39519e-22
GO:0006260	DNA replication	18	3.92603e-21
GO:0000075	cell cycle checkpoint	15	3.50961e-18
GO:0000070	mitotic sister chromatid segregation	13	7.53022e-18
GO:0098813	nuclear chromosome segregation	15	1.78688e-16
GO:0007059	chromosome segregation	15	1.42441e-15
GO:0000819	sister chromatid segregation	13	4.64111e-15
GO:1901990	regulation of mitotic cell cycle phase transition	14	2.14315e-14
GO:1901987	regulation of cell cycle phase transition	14	5.19393e-14
GO:0007093	mitotic cell cycle checkpoint	11	8.50878e-14
GO:0045930	negative regulation of mitotic cell cycle	12	2.39004e-12
GO:0010948	negative regulation of cell cycle process	11	5.07698e-11
GO:0006261	DNA-dependent DNA replication	9	5.27101e-11
GO:1901991	negative regulation of mitotic cell cycle phase transition	10	5.57139e-11
GO:1901988	negative regulation of cell cycle phase transition	10	8.20326e-11
GO:0000077	DNA damage checkpoint	9	1.18495e-10
GO:0007088	regulation of mitotic nuclear division	9	1.18495e-10
GO:0031570	DNA integrity checkpoint	9	2.10447e-10
GO:0051321	meiotic cell cycle	10	2.5e-10
GO:0051304	chromosome separation	7	3.44151e-10
GO:0051783	regulation of nuclear division	9	3.99621e-10
GO:0045839	negative regulation of mitotic nuclear division	6	7.68736e-10
GO:0006310	DNA recombination	10	9.42109e-10
GO:0051983	regulation of chromosome segregation	7	1.43339e-09
GO:0007091	metaphase/anaphase transition of mitotic cell cycle	6	1.58652e-09
GO:0010965	regulation of mitotic sister chromatid separation	6	1.58652e-09
GO:0044784	metaphase/anaphase transition of cell cycle	6	1.8153e-09
GO:1905818	regulation of chromosome separation	6	1.8153e-09
GO:0051306	mitotic sister chromatid separation	6	2.07075e-09
GO:0051784	negative regulation of nuclear division	6	3.022e-09
GO:0033047	regulation of mitotic sister chromatid segregation	6	3.8379e-09
GO:0000086	G2/M transition of mitotic cell cycle	9	5.52185e-09
GO:0007094	mitotic spindle assembly checkpoint	5	6.32218e-09
GO:0000082	G1/S transition of mitotic cell cycle	9	7.41313e-09
GO:0044839	cell cycle G2/M phase transition	9	7.68549e-09
GO:0000226	microtubule cytoskeleton organization	11	9.06373e-09
GO:0071173	spindle assembly checkpoint	5	9.26538e-09
GO:0071174	mitotic spindle checkpoint	5	9.26538e-09
GO:0045787	positive regulation of cell cycle	10	9.89209e-09
GO:0045841	negative regulation of mitotic metaphase/anaphase transition	5	1.10977e-08
GO:2000816	negative regulation of mitotic sister chromatid separation	5	1.10977e-08
GO:0044843	cell cycle G1/S phase transition	9	1.1708e-08
GO:0033045	regulation of sister chromatid segregation	6	1.22786e-08
GO:1902100	negative regulation of metaphase/anaphase transition of cell cycle	5	1.32073e-08
GO:1905819	negative regulation of chromosome separation	5	1.32073e-08
GO:0072331	signal transduction by p53 class mediator	9	1.43368e-08
GO:0033048	negative regulation of mitotic sister chromatid segregation	5	1.56239e-08
GO:0033046	negative regulation of sister chromatid segregation	5	2.15082e-08
GO:0051985	negative regulation of chromosome segregation	5	2.50462e-08
GO:1903046	meiotic cell cycle process	8	2.67882e-08
GO:0031572	G2 DNA damage checkpoint	5	2.90316e-08
GO:0031577	spindle checkpoint	5	2.90316e-08
GO:0071103	DNA conformation change	9	2.98253e-08
GO:0030071	regulation of mitotic metaphase/anaphase transition	5	8.2393e-08
GO:1902099	regulation of metaphase/anaphase transition of cell cycle	5	9.25194e-08
GO:0090068	positive regulation of cell cycle process	8	1.82456e-07
GO:0044774	mitotic DNA integrity checkpoint	6	2.44106e-07
GO:0051052	regulation of DNA metabolic process	9	3.35323e-07
GO:0007126	meiotic nuclear division	7	3.61076e-07
GO:0010389	regulation of G2/M transition of mitotic cell cycle	6	3.97765e-07
GO:1902749	regulation of cell cycle G2/M phase transition	6	5.93913e-07
GO:0006323	DNA packaging	7	6.13095e-07
GO:0071897	DNA biosynthetic process	7	6.78083e-07
GO:0070192	chromosome organization involved in meiotic cell cycle	5	7.0193e-07
GO:0007062	sister chromatid cohesion	6	7.18263e-07
GO:0006302	double-strand break repair	7	8.5256e-07
GO:0000731	DNA synthesis involved in DNA repair	5	1.07955e-06
GO:0000910	cytokinesis	6	1.27808e-06
GO:0007051	spindle organization	6	1.70295e-06
GO:0045132	meiotic chromosome segregation	5	2.58722e-06
GO:0006270	DNA replication initiation	4	2.74125e-06
GO:0007052	mitotic spindle organization	5	3.23202e-06
GO:1902850	microtubule cytoskeleton organization involved in mitosis	5	3.23202e-06
GO:0090329	regulation of DNA-dependent DNA replication	4	4.48294e-06
GO:0044773	mitotic DNA damage checkpoint	5	4.65853e-06
GO:0000724	double-strand break repair via homologous recombination	5	5.40322e-06
GO:0000725	recombinational repair	5	5.67115e-06
GO:0016446	somatic hypermutation of immunoglobulin genes	3	6.72433e-06
GO:0033044	regulation of chromosome organization	7	7.13875e-06
GO:0051310	metaphase plate congression	4	7.52194e-06
GO:0002566	somatic diversification of immune receptors via somatic mutation	3	8.26149e-06
GO:0034501	protein localization to kinetochore	3	8.26149e-06
GO:0016445	somatic diversification of immunoglobulins	4	9.51157e-06
GO:0006275	regulation of DNA replication	5	1.01995e-05
GO:2001251	negative regulation of chromosome organization	5	1.01995e-05
GO:0051054	positive regulation of DNA metabolic process	6	1.38119e-05
GO:0071459	protein localization to chromosome, centromeric region	3	1.42198e-05
GO:0009411	response to UV	5	1.71611e-05
GO:0002200	somatic diversification of immune receptors	4	2.02259e-05
GO:0051302	regulation of cell division	5	2.21971e-05
GO:0032465	regulation of cytokinesis	4	2.28585e-05
GO:0000018	regulation of DNA recombination	4	2.42653e-05
GO:0051303	establishment of chromosome localization	4	2.72682e-05
GO:0034502	protein localization to chromosome	4	2.88678e-05
GO:0050000	chromosome localization	4	2.88678e-05
GO:0044818	mitotic G2/M transition checkpoint	3	2.94407e-05
GO:0000732	strand displacement	3	3.76858e-05
GO:0007098	centrosome cycle	4	5.3869e-05
GO:0051225	spindle assembly	4	6.79292e-05
GO:0030261	chromosome condensation	3	8.55199e-05
GO:0000281	mitotic cytokinesis	3	0.000101682
GO:0044786	cell cycle DNA replication	3	0.000119715
GO:0051445	regulation of meiotic cell cycle	3	0.000129463
GO:0002204	somatic recombination of immunoglobulin genes involved in immune response	3	0.000150478
GO:0002208	somatic diversification of immunoglobulins involved in immune response	3	0.000150478
GO:0007080	mitotic metaphase plate congression	3	0.000150478
GO:0045190	isotype switching	3	0.000150478
GO:0010639	negative regulation of organelle organization	6	0.00015178
GO:0030330	DNA damage response, signal transduction by p53 class mediator	4	0.00015182
GO:0016447	somatic recombination of immunoglobulin gene segments	3	0.000185968
GO:0051297	centrosome organization	4	0.00018735
GO:0061640	cytoskeleton-dependent cytokinesis	3	0.000212403
GO:0002381	immunoglobulin production involved in immunoglobulin mediated immune response	3	0.000226486
GO:0031023	microtubule organizing center organization	4	0.000228529
GO:0042770	signal transduction in response to DNA damage	4	0.000243598
GO:0007135	meiosis II	2	0.000277892
GO:0048304	positive regulation of isotype switching to IgG isotypes	2	0.000277892
GO:0051256	mitotic spindle midzone assembly	2	0.000277892
GO:0045931	positive regulation of mitotic cell cycle	4	0.000301998
GO:0090307	mitotic spindle assembly	3	0.000323766
GO:0065004	protein-DNA complex assembly	5	0.000328605
GO:0000022	mitotic spindle elongation	2	0.0003391
GO:0051255	spindle midzone assembly	2	0.0003391
GO:0002377	immunoglobulin production	4	0.000339552
GO:0002562	somatic diversification of immune receptors via germline recombination within a single locus	3	0.000342208
GO:0006301	postreplication repair	3	0.000342208
GO:0016444	somatic cell DNA recombination	3	0.000342208
GO:0045740	positive regulation of DNA replication	3	0.000361314
GO:0051231	spindle elongation	2	0.000406266
GO:0060707	trophoblast giant cell differentiation	2	0.000406266
GO:2000045	regulation of G1/S transition of mitotic cell cycle	4	0.000413157
GO:0048302	regulation of isotype switching to IgG isotypes	2	0.000479362
GO:0006977	DNA damage response, signal transduction by p53 class mediator resulting in cell cycle arrest	3	0.000490455
GO:0072431	signal transduction involved in mitotic G1 DNA damage checkpoint	3	0.000514487
GO:1902400	intracellular signal transduction involved in G1 DNA damage checkpoint	3	0.000514487
GO:0000723	telomere maintenance	4	0.000537194
GO:0072413	signal transduction involved in mitotic cell cycle checkpoint	3	0.000539261
GO:1902402	signal transduction involved in mitotic DNA damage checkpoint	3	0.000539261
GO:1902403	signal transduction involved in mitotic DNA integrity checkpoint	3	0.000539261
GO:0071824	protein-DNA complex subunit organization	5	0.000554481
GO:0007076	mitotic chromosome condensation	2	0.000558357
GO:0048291	isotype switching to IgG isotypes	2	0.000558357
GO:2000105	positive regulation of DNA-dependent DNA replication	2	0.000558357
GO:0002312	B cell activation involved in immune response	3	0.000564788
GO:1902806	regulation of cell cycle G1/S phase transition	4	0.000564858
GO:0072401	signal transduction involved in DNA integrity checkpoint	3	0.000591075
GO:0072422	signal transduction involved in DNA damage checkpoint	3	0.000591075
GO:0072395	signal transduction involved in cell cycle checkpoint	3	0.000618133
GO:0048608	reproductive structure development	6	0.000626097
GO:0061458	reproductive system development	6	0.000649848
GO:0031497	chromatin assembly	4	0.000718584
GO:0007095	mitotic G2 DNA damage checkpoint	2	0.000733932
GO:0051782	negative regulation of cell division	2	0.000733932
GO:0031571	mitotic G1 DNA damage checkpoint	3	0.000734252
GO:0044819	mitotic G1/S transition checkpoint	3	0.000734252
GO:0032200	telomere organization	4	0.000735429
GO:0044783	G1 DNA damage checkpoint	3	0.000765298
GO:0051436	negative regulation of ubiquitin-protein ligase activity involved in mitotic cell cycle	3	0.000797169
GO:1901796	regulation of signal transduction by p53 class mediator	4	0.000805618
GO:0051439	regulation of ubiquitin-protein ligase activity involved in mitotic cell cycle	3	0.000829872
GO:0032508	DNA duplex unwinding	3	0.000863418
GO:0009416	response to light stimulus	5	0.000868112
GO:0051437	positive regulation of ubiquitin-protein ligase activity involved in regulation of mitotic cell cycle transition	3	0.00096919
GO:1904667	negative regulation of ubiquitin protein ligase activity	3	0.00100619
GO:0031145	anaphase-promoting complex-dependent catabolic process	3	0.00112252
GO:0031398	positive regulation of protein ubiquitination	4	0.00113416
GO:0010971	positive regulation of G2/M transition of mitotic cell cycle	2	0.00115462
GO:0000079	regulation of cyclin-dependent protein serine/threonine kinase activity	3	0.00120459
GO:0006890	retrograde vesicle-mediated transport, Golgi to ER	3	0.00120459
GO:0010972	negative regulation of G2/M transition of mitotic cell cycle	3	0.00120459
GO:0006333	chromatin assembly or disassembly	4	0.00122908
GO:0032392	DNA geometric change	3	0.00124702
GO:0051444	negative regulation of ubiquitin-protein transferase activity	3	0.00124702
GO:0045830	positive regulation of isotype switching	2	0.00127411
GO:0045910	negative regulation of DNA recombination	2	0.00127411
GO:1902751	positive regulation of cell cycle G2/M phase transition	2	0.00127411
GO:0071158	positive regulation of cell cycle arrest	3	0.00129037
GO:1902750	negative regulation of cell cycle G2/M phase transition	3	0.00129037
GO:1904668	positive regulation of ubiquitin protein ligase activity	3	0.00129037
GO:1904029	regulation of cyclin-dependent protein kinase activity	3	0.00133466
GO:0010569	regulation of double-strand break repair via homologous recombination	2	0.00139927
GO:0051640	organelle localization	6	0.00146255
GO:1903322	positive regulation of protein modification by small protein conjugation or removal	4	0.00151864
GO:2000060	positive regulation of protein ubiquitination involved in ubiquitin-dependent protein catabolic process	3	0.00157049
GO:0019886	antigen processing and presentation of exogenous peptide antigen via MHC class II	3	0.00162058
GO:0007569	cell aging	3	0.00167166
GO:1904666	regulation of ubiquitin protein ligase activity	3	0.00167166
GO:0002440	production of molecular mediator of immune response	4	0.0017259
GO:0002495	antigen processing and presentation of peptide antigen via MHC class II	3	0.00177683
GO:2000134	negative regulation of G1/S transition of mitotic cell cycle	3	0.00177683
GO:0045911	positive regulation of DNA recombination	2	0.00180851
GO:0002504	antigen processing and presentation of peptide or polysaccharide antigen via MHC class II	3	0.00183093
GO:1902807	negative regulation of cell cycle G1/S phase transition	3	0.0019422
GO:0060706	cell differentiation involved in embryonic placenta development	2	0.00195608
GO:0008406	gonad development	4	0.00205505
GO:0000083	regulation of transcription involved in G1/S transition of mitotic cell cycle	2	0.00210918
GO:0031297	replication fork processing	2	0.00210918
GO:0045137	development of primary sexual characteristics	4	0.00223492
GO:0051443	positive regulation of ubiquitin-protein transferase activity	3	0.00236456
GO:2000058	regulation of protein ubiquitination involved in ubiquitin-dependent protein catabolic process	3	0.00242917
GO:0033260	nuclear DNA replication	2	0.00243186
GO:0045191	regulation of isotype switching	2	0.00243186
GO:0007127	meiosis I	3	0.00249486
GO:0021987	cerebral cortex development	3	0.00256164

## Sheet: KEGG_DDX11-AS1_sub-netwok
ID	Description	Count	pvalue
hsa04110	Cell cycle	13	1.10416e-17
hsa04218	Cellular senescence	6	9.80445e-06
hsa04914	Progesterone-mediated oocyte maturation	5	1.43681e-05
hsa03460	Fanconi anemia pathway	4	2.74189e-05
hsa04114	Oocyte meiosis	5	4.28249e-05
hsa03430	Mismatch repair	3	5.29913e-05
hsa03030	DNA replication	3	0.000207728
hsa04115	p53 signaling pathway	3	0.0013608
