# Supplementary material for: Integrative Analysis of Dysregulated lncRNA-Associated ceRNA Network Reveals Functional lncRNAs in Gastric Cancer
Source: Genes (Basel). 2018 Jun 18;9(6):303. doi: 10.3390/genes9060303 (PMC6027299; doi:10.3390/genes9060303)
Supplement: Supplementary file 1 [file genes-09-00303-s001.zip › Table S4 The BC of all nodes in the ceRNA network.xlsx]

## Sheet: Sheet1
node_name	Betweenness centrality	class
hsa-miR-1-3p	0.419352	miRNA
hsa-miR-195-5p	0.245734	miRNA
hsa-miR-30a-3p	0.227564	miRNA
hsa-miR-30a-5p	0.199948	miRNA
hsa-miR-145-5p	0.123239	miRNA
hsa-miR-218-5p	0.119701	miRNA
RP5-1120P11.1	0.113169	lncRNA
hsa-miR-143-3p	0.11207	miRNA
DLEU2	0.0699723	lncRNA
DDX11-AS1	0.0506989	lncRNA
hsa-miR-139-5p	0.0490826	miRNA
MKI67	0.0482197	mRNA
CDC7	0.0388893	mRNA
hsa-miR-29c-3p	0.0365552	miRNA
KIF23	0.0308145	mRNA
hsa-miR-145-3p	0.0302215	miRNA
hsa-miR-133a-3p	0.0229932	miRNA
hsa-miR-133b	0.0224195	miRNA
SMC4	0.0213835	mRNA
KPNA2	0.0203926	mRNA
WDHD1	0.0196656	mRNA
SATB2-AS1	0.0194658	lncRNA
CCNA2	0.0179372	mRNA
CXCL8	0.013779	mRNA
RP11-1008C21.1	0.013779	lncRNA
C2orf48	0.013761	lncRNA
DBF4	0.0129895	mRNA
CHEK1	0.0128511	mRNA
hsa-miR-195-3p	0.0125907	miRNA
ANLN	0.011364	mRNA
ASPM	0.0111216	mRNA
RNF219-AS1	0.010586	lncRNA
MCM2	0.00993299	mRNA
AC015849.16	0.00993299	lncRNA
E2F7	0.00969619	mRNA
NCAPD3	0.00855824	mRNA
PRKDC	0.00815366	mRNA
CENPF	0.00815366	mRNA
LMNB1	0.00815366	mRNA
MCM4	0.00815366	mRNA
POLQ	0.00815366	mRNA
SNHG4	0.00815366	lncRNA
CENPU	0.00799906	mRNA
HELLS	0.00799906	mRNA
BIRC5	0.00799906	mRNA
DTL	0.00796271	mRNA
BRCA2	0.00796271	mRNA
NCAPG	0.00796271	mRNA
MYBL2	0.00796271	mRNA
MSH2	0.00796271	mRNA
CDC20	0.00693013	mRNA
E2F3	0.00689796	mRNA
AC004837.5	0.00549909	lncRNA
SLC26A6	0.00539404	mRNA
TMPO	0.00496508	mRNA
ZNF367	0.00485524	mRNA
RP5-1061H20.4	0.00459293	lncRNA
NUDCD1	0.00415717	mRNA
LINC01572	0.00402396	lncRNA
CCNE2	0.00387225	mRNA
CLSPN	0.00387225	mRNA
NCAPD2	0.00387225	mRNA
CDC25A	0.00380117	mRNA
FIGNL1	0.00302206	mRNA
CENPN	0.00248936	mRNA
CEP55	0.00248936	mRNA
PARD6B	0.00248936	mRNA
SKP2	0.00246772	mRNA
GAS2L3	0.00246772	mRNA
PASK	0.00233529	mRNA
BUB1	0.00208459	mRNA
hsa-miR-139-3p	0.00090583	miRNA
ATAD2	0.00074933	mRNA
TOP2A	0.00074933	mRNA
KDM4A-AS1	0.00037185	lncRNA
hsa-miR-204-5p	2.267e-05	miRNA
BID	0	mRNA
LRP8	0	mRNA
ZDHHC23	0	mRNA
ATAD5	0	mRNA
CDK1	0	mRNA
ATP13A3	0	mRNA
HEATR1	0	mRNA
KIF14	0	mRNA
TTK	0	mRNA
RBL1	0	mRNA
UBE2T	0	mRNA
NDC1	0	mRNA
CKAP2L	0	mRNA
F11R	0	mRNA
NUP107	0	mRNA
CBFB	0	mRNA
TONSL	0	mRNA
E2F8	0	mRNA
PROSER1	0	mRNA
FOXM1	0	mRNA
CHTF18	0	mRNA
UHRF1	0	mRNA
BRI3BP	0	mRNA
IQGAP3	0	mRNA
EXO1	0	mRNA
RFWD3	0	mRNA
DDX21	0	mRNA
MAD2L1	0	mRNA
CXCL1	0	mRNA
CHAF1B	0	mRNA
CDC25C	0	mRNA
BUB1B	0	mRNA
MMS22L	0	mRNA
HSPD1	0	mRNA
EML4	0	mRNA
KIF2C	0	mRNA
PLK4	0	mRNA
FANCI	0	mRNA
BRIP1	0	mRNA
CDCA8	0	mRNA
RFC3	0	mRNA
PKMYT1	0	mRNA
LIG1	0	mRNA
ASF1B	0	mRNA
RIPK2	0	mRNA
KIF4A	0	mRNA
DEPDC1	0	mRNA
TACC3	0	mRNA
BRCA1	0	mRNA
KIF15	0	mRNA
KIAA1524	0	mRNA
CATSPERB	0	mRNA
HJURP	0	mRNA
OIP5	0	mRNA
TFRC	0	mRNA
YDJC	0	mRNA
SMC2	0	mRNA
DKC1	0	mRNA
KIF18A	0	mRNA
ERCC6L	0	mRNA
CHEK2	0	mRNA
TYMS	0	mRNA
C19orf48	0	mRNA
SLX4IP	0	mRNA
NR6A1	0	mRNA
CCNB1	0	mRNA
DLGAP5	0	mRNA
SPAG5	0	mRNA
MTHFD2	0	mRNA
ARHGAP11A	0	mRNA
CBX2	0	mRNA
RRM2	0	mRNA
ESCO2	0	mRNA
CCNF	0	mRNA
KIF11	0	mRNA
DSCC1	0	mRNA
PCNA	0	mRNA
CENPK	0	mRNA
STMN1	0	mRNA
FBXO5	0	mRNA
NEIL3	0	mRNA
NDC80	0	mRNA
RP4-564F22.7	0	lncRNA
OPA1-AS1	0	lncRNA
RP11-802E16.3	0	lncRNA
RP11-122M14.1	0	lncRNA
RP11-67L3.4	0	lncRNA
TMPO-AS1	0	lncRNA
RP4-564F22.5	0	lncRNA
RP11-496I9.1	0	lncRNA
RP11-465B22.8	0	lncRNA
MNX1-AS2	0	lncRNA
LINC01929	0	lncRNA
LACTB2-AS1	0	lncRNA
AC009005.2	0	lncRNA
RP11-465N4.5	0	lncRNA
MIR17HG	0	lncRNA
